# Supplementary material for: Nuclear GSK-3β and Oncogenic KRas Lead to the Retention of Pancreatic Ductal Progenitor Cells Phenotypically Similar to Those Seen in IPMN
Source: Front Cell Dev Biol. 2022 May 13;10:853003. doi: 10.3389/fcell.2022.853003 (PMC9136019; doi:10.3389/fcell.2022.853003)
Supplement: Supplementary file 3 [file Table1.XLSX]

## Sheet: Excel Table S1
Antibody Name	Species	Company	Catalog	WB	IF/IHC	Selection
Aqp5	Rabbit	Abcam	ab92320	1:1000	1:200	N/A
Aqp5	Rabbit	Sigma	A4979	N/A	1:200	N/A
Agr2	Rabbit	CST	13062	1:1000	1:1000	N/A
Agr2	Rabbit	Abcam	ab209224	1:1000	1:200	N/A
Erk1/2	Rabbit	CST	9102	1:2000	N/A	N/A
GSK-3β	Rabbit	CST	12456	1:1000	1:100	N/A
HA	Rabbit	CST	3724	1:1000	1:300	N/A
HA	Mouse	ThermoFisher scientific	32-6700	N/A	1:200	N/A
kRasG12D	Rabbit	CST	14429	1:1000	N/A	N/A
Pan-Keratin	Mouse	CST	4545T	N/A	1:300	N/A
pErk1/2	Rabbit	CST	4376	1:1000	N/A	N/A
pS10HH3	Rabbit	CST	3465	1:2000	1:200	N/A
CK19	Rat	DHSB	2133570	N/A	1:200	N/A
GAPDH	Mouse	Genetex	GTX627408-01	1:5000	N/A	N/A
Actin	Mouse	Sigma	A2228	1:5000	N/A	N/A
Amylase	Rabbit	Sigma	A8273	1:2000	1:300	N/A
Tubulin	Mouse	Sigma	T9026	1:5000	N/A	N/A
DBA-FITC		Vector Laboratories	FL-1031	N/A	1:100	1:200
Mouse CD45.1	Mouse	Stemcell	60117BT	N/A	N/A	1:200
Mouse Podoplanin (PDPN)	Syrian Hamste	Biolegend	127403	N/A	N/A	1:200
Alexa Fluor 488 donkey anti-mouse IgG		Life Technologies	1796361	N/A	1:300	N/A
KRasG12D		Life Technologies	1826664	N/A	1:300	N/A
Alexa Fluor 633 donkey anti-rat IgG		Jackson ImmunoResearch Laboratories	123491	N/A	1:300	N/A

## Sheet: Excel Table S2
Gene Name	5'	3'
ACTIN	GTG GGC CGC TCT AGG CAC CAA	CTC TTT GAT GTC ACG CAC GAT TTC
Agr2	CCT CAA CCT GGT CTA TGA AAC A	CGT CAG GGA TGG GTC TAC AA
Amylase	GCA AGT GGA GGT ATC GAG AAC	CTG CTA CGC CAA TGT CAA TG
Aqp5 exon 2	CTC AGC AAC AAC ACA ACA CCA GGC	GGG GAA AAG CAA GTA GAA GTA GAG GAT TG
Aqp5 exon 3	GAT CTA CTT CAC CGG CTG TTC	GAG GGG CTG AAC CGA TTC
CK19	CTC CCG AGA TTA CAA CCA CTA	GTT CTG TCT CAA ACT TGG TTC TG
CK7	TGA GAT TGC GGA GAT GAA CC	CGA TGC TGG ACT CTA ACT TGG
Col1a1	CCT GGC AAA GAC GGA CTC AAC	GCT GAA GTC ATA ACC GCC ACT G
GAPDH	AGG TCG GTG TGA ACG GAT TTG	TGT AGA CCA TGT AGT TGA GGT CA
αSMA	TGA CCC AGA TTA TGT TTG A	GCT GTT ATA GGT GGT TTC G
RPLP0	GCGCTTGTACCCATTGATG	TTATAACCCTGAAGTGCTCGAC
TBP	GAAGTTCCCTATAAGGCTGGAAG	AGGAGAACAATTCTGGGTTTGA
Elastase	CACCCCAAGTGGAACTCTATG	CTCCGTTGGGTAGGATTTCAC
SPP1	TGGCTATAGGATCTGGGTGC	TTGGCAGTGATTTGCTTTTG
C-Met	GACCTCAGTGCTCTAAATCCAG	TCCAGCAAAGTCCCATGATAG
Muc6	GGAACTAACAGTCTGGACCACC	CTTCGGTATGGATGTAGGAGGC

## Sheet: Excel Table S3
Group		symbol	KNGC_vs_NGC_log2FoldChange	KNGC_vs_NGC_padj	KNGC_vs_KC_log2FoldChange	KNGC_vs_KC_padj	KC_vs_WT_log2FoldChange	KC_vs_WT_padj	NGC_vs_WT_log2FoldChange	NGC_vs_WT_padj	NGC_vs_KC_log2FoldChange	NGC_vs_KC_padj	KNGC_vs_WT_log2FoldChange	KNGC_vs_WT_padj
acinar cell marker		Ctrb1	-2.31302	7.42609e-05	-2.64831	4.23221e-06	-0.201207	0.913993	-0.536492	0.705309	-0.335285	0.884322	-2.84951	5.93004e-07
		Cela2a	-4.11763	1.36564e-10	-4.07491	1.81528e-10	-0.620356	0.696915	-0.577633	0.724092	0.0427235	0.992432	-4.69527	1.23338e-13
		Cela1	-5.47987	1.6328e-21	-5.61546	1.17833e-22	-0.515331	0.72807	-0.650919	0.639835	-0.135588	0.966342	-6.13079	6.46963e-27
		Pnlip	-5.49606	6.84242e-17	-5.60356	1.31165e-17	-0.543215	0.753497	-0.650711	0.690417	-0.107496	0.980183	-6.14677	4.36465e-21
		Cpb1	-3.15766	2.38931e-07	-3.48959	8.18299e-09	-0.237817	0.899414	-0.569743	0.705285	-0.331926	0.896227	-3.72741	5.60543e-10
		Cel	-3.10238	2.47671e-09	-3.67372	9.82546e-13	-0.172507	0.920169	-0.743846	0.508619	-0.571339	0.713576	-3.84622	5.79157e-14
		2210010C04Rik	-3.34835	1.19396e-07	-3.36036	9.03054e-08	-0.561972	0.7245	-0.573982	0.716833	-0.0120099	1	-3.92233	2.92864e-10
		Prss2	-2.83805	6.34448e-07	-3.39632	1.566e-09	-0.0176184	0.997152	-0.575884	0.674689	-0.558265	0.756327	-3.41393	1.05698e-09
		Cpa1	-3.23708	3.16092e-09	-3.87332	7.93977e-13	-0.199808	0.90811	-0.836045	0.475362	-0.636238	0.691198	-4.07313	3.54281e-14
		Pnliprp1	-2.48994	4.11879e-06	-2.56428	1.76786e-06	-0.145593	0.936403	-0.219938	0.897264	-0.0743452	0.983424	-2.70988	3.58283e-07
		Cela3b	-3.40615	2.40521e-08	-3.84533	2.05636e-10	-0.212136	0.91555	-0.651319	0.655701	-0.439182	0.843669	-4.05747	1.45874e-11
		Ctrl	-3.7697	7.16777e-08	-3.75151	7.01255e-08	-0.808563	0.630194	-0.790368	0.631819	0.0181951	0.999334	-4.56007	3.42681e-11
		Try4	-3.95256	1.59579e-11	-4.47464	1.5391e-14	-0.0163063	0.997887	-0.538385	0.716274	-0.522079	0.789583	-4.49094	9.45178e-15
		Rnase1	-3.29583	6.6336e-07	-3.50351	9.69389e-08	-0.350879	0.853745	-0.558558	0.741344	-0.20768	0.94666	-3.85439	3.30476e-09
		Clps	-3.0559	3.67235e-06	-3.12592	1.84743e-06	-0.502439	0.771655	-0.572458	0.731533	-0.0700191	0.987061	-3.62836	2.14841e-08
		Try5	-2.68202	7.30481e-07	-3.26581	9.71677e-10	0.613927	0.637028	0.0301379	0.992521	-0.583789	0.719888	-2.65189	7.3276e-07
		Ctrc	-9.35484	1.11852e-95	-9.73793	1.6405e-103	-0.288394	0.826013	-0.67148	0.505737	-0.383085	0.811771	-10.0263	5.01635e-110
		Cpa2	-3.57691	8.85869e-10	-3.76351	8.67282e-11	-0.520659	0.725211	-0.70726	0.601585	-0.186601	0.946543	-4.28417	9.45561e-14
		Zg16	-2.95035	0.000131675	-3.19896	2.70878e-05	-0.398611	0.855554	-0.647216	0.73774	-0.248605	0.944889	-3.59757	1.85657e-06
		Pnliprp2	-3.32233	2.91473e-08	-3.62165	1.08686e-09	-0.0602314	0.979781	-0.359552	0.832532	-0.29932	0.905606	-3.68189	4.62949e-10
		Klk1	-2.74056	7.95377e-05	-2.73454	7.16655e-05	-0.34581	0.862546	-0.339788	0.868935	0.00602197	1	-3.08035	6.1795e-06
		Sycn	-4.43406	8.35466e-14	-5.1577	2.14414e-18	-0.191601	0.923501	-0.915236	0.475813	-0.723636	0.673043	-5.3493	7.86889e-20
		Pdia2	-2.84779	7.42068e-05	-2.93594	3.70771e-05	-0.373636	0.855064	-0.461789	0.81181	-0.0881535	0.985657	-3.30958	2.60278e-06
		Pla2g1b	-3.89238	8.87815e-08	-4.1181	1.17682e-08	-0.670142	0.710341	-0.895868	0.588927	-0.225726	0.947993	-4.78824	2.1562e-11
		Amy2b	-2.74321	0.00018951	-2.9457	4.98891e-05	-0.107645	0.96796	-0.310134	0.891652	-0.202489	0.955403	-3.05334	2.29431e-05
		Amy1	-3.28478	3.45295e-12	-2.79054	3.62826e-09	-0.724824	0.502365	-0.230579	0.87241	0.494245	0.736652	-3.51536	5.45649e-14
		Prss3	0.259727	0.774205	-1.89408	0.0117769	1.31373	0.407533	-0.840085	0.623412	-2.15381	0.0868416	-0.580358	0.472125
		Cpe	-0.307571	0.379639	-0.391767	0.23876	-0.515904	0.446682	-0.600099	0.317317	-0.0841958	0.956229	-0.907671	0.00361608
Normal Duct cells marker		Lgals3	3.01124	6.73653e-11	2.91767	2.55519e-10	0.361424	0.773901	0.267863	0.84311	-0.0935612	0.973964	3.2791	1.06154e-12
		Krt7	3.28895	5.62423e-36	3.31661	2.85799e-36	0.783731	0.123989	0.811391	0.0904144	0.02766	0.98794	4.10034	6.36494e-53
		Krt19	2.51461	6.12694e-15	2.89388	2.00371e-19	-0.179012	0.85049	0.200259	0.829231	0.379271	0.694766	2.71487	2.52839e-17
		Cftr	5.04014	4.83578e-26	4.84676	3.9316e-24	0.329707	0.809672	0.136326	0.935445	-0.193381	0.931425	5.17646	4.10813e-27
		Car2	4.55048	1.99715e-19	4.27423	2.87772e-17	0.844998	0.485683	0.568746	0.658607	-0.276251	0.899737	5.11923	2.92993e-23
		Spp1	2.87813	1.23397e-35	2.59432	3.25073e-29	0.401078	0.442684	0.117267	0.86926	-0.283811	0.675374	2.99539	1.07896e-38
		Aldh1a3	3.86443	5.24902e-19	3.14088	3.58237e-13	0.666461	0.531983	-0.0570859	0.97678	-0.723547	0.515833	3.80734	6.29673e-18
		Crp	1.53713	6.31854e-05	0.679647	0.08701	0.329824	0.739917	-0.527657	0.539492	-0.857482	0.262866	1.00947	0.00919071
		Mmp7	5.26237	2.33977e-13	4.53554	2.70379e-10	2.12999	0.106784	1.40316	0.34326	-0.726828	0.751648	6.66553	3.54636e-20
		Tspan8	5.72752	1.27528e-73	4.01339	4.74201e-41	2.01872	6.67139e-06	0.304584	0.760963	-1.71414	7.04915e-05	6.03211	1.857e-69
		Fer1l4	5.21295	1.21626e-11	4.45361	6.08861e-09	0.493859	0.827045	0	1	-0.759344	0.771011	4.94747	1.25501e-10
		Lcn2	2.95618	3.80836e-05	2.50932	0.000470636	0.513757	0.787602	0.0668993	0.983874	-0.446857	0.870747	3.02308	1.95137e-05
		Krt17	2.28639	1.41955e-06	1.86225	9.2951e-05	0.584663	0.64661	0.160527	0.924953	-0.424136	0.804499	2.44691	7.09975e-07
		Mmp14	2.66322	6.98699e-25	2.80513	2.23908e-27	0.372321	0.549781	0.514227	0.330913	0.141907	0.899344	3.17745	1.33174e-34
		Slpi	1.76097	0.00082068	2.17014	3.00931e-05	-0.644825	0.602693	-0.235659	0.882426	0.409166	0.823951	1.52531	0.00355491
		Plat	1.51052	0.000464732	1.86361	1.14529e-05	-0.0304536	0.987174	0.32264	0.77334	0.353094	0.806024	1.83316	1.4592e-05
		Cldn4	4.09036	5.46385e-100	3.28742	2.64919e-67	1.04791	0.000464727	0.244964	0.658607	-0.802942	0.00981272	4.33533	3.72582e-97
PanIN marker		Agr2	3.06535	0.000182917	2.0834	0.012088	1.0069	0.598626	0.0249483	0.998985	-0.981952	0.666412	3.0903	0.000129157
		Ctse	6.38824	2.25317e-18	4.86876	3.10012e-11	1.54325	0.322812	0.0237581	0.998798	-1.51949	0.327979	6.412	1.1811e-18
		Pgc	6.39969	5.3478e-17	4.70643	7.65853e-10	1.5124	0.363039	-0.180859	0.947817	-1.69326	0.277351	6.21883	3.20351e-16
		Tff1	3.03569	4.85629e-06	1.67106	0.0103545	1.14875	0.462286	-0.215876	0.927212	-1.36463	0.350566	2.81981	3.04384e-05
		Gcnt3	8.61213	8.71009e-69	5.81845	2.48162e-48	3.0595	4.59686e-05	0.265814	0.898357	-2.79368	2.64387e-05	8.87794	7.86154e-57
		Anxa10	6.54587	3.62708e-25	3.72466	5.40027e-12	2.30014	0.0336513	-0.521067	0.792774	-2.82121	0.0021026	6.0248	4.29968e-21
		S100a6	2.64222	1.42876e-15	2.86753	3.65164e-18	-0.195926	0.837088	0.029377	0.986128	0.225303	0.858946	2.6716	5.13014e-16
		Rbp1	3.73757	1.33928e-21	3.91995	2.47126e-23	0.446794	0.663309	0.62917	0.480573	0.182376	0.922206	4.36674	5.76646e-28
		Tspan1	0.401535	0.232298	1.13663	0.00024121	0.689814	0.291988	1.42491	0.00144906	0.7351	0.211475	1.82645	2.73245e-09
		C4b	0.421517	0.41569	1.04015	0.0267047	-0.0961884	0.95296	0.522443	0.623412	0.618631	0.603912	0.94396	0.0434013
		Cfh	2.66727	1.42995e-17	2.67507	1.02839e-17	0.676301	0.314757	0.684101	0.261228	0.00780018	0.99974	3.35137	4.57282e-27
		Slc12a2	1.51969	1.0259e-09	1.42998	8.70564e-09	0.235946	0.704321	0.146235	0.837629	-0.089711	0.938944	1.66593	1.38698e-11
		Rgs5	1.20942	2.8991e-05	1.1382	7.82322e-05	0.62041	0.304232	0.549191	0.335154	-0.0712182	0.962847	1.75861	5.34662e-10
		Sult1c2	-0.485777	0.210406	-1.36275	0.000113578	-0.0917815	0.939248	-0.968753	0.11041	-0.876972	0.178171	-1.45453	3.3098e-05
		Tm4sf5	1.28759	0.139342	0.855016	0.328663	1.37152	0.438109	0.938942	0.618347	-0.432576	0.89851	2.22653	0.00642607
		Gprc5a	1.33359	0.0161036	0.462134	0.429602	0.223607	0.890665	-0.647846	0.594834	-0.871453	0.485394	0.685741	0.225216
		Sfn	2.04599	1.48849e-05	2.06856	1.13913e-05	-0.37896	0.759511	-0.356391	0.776802	0.022569	0.994674	1.6896	0.000341546
		Ldha	0.134963	0.517032	-0.247083	0.196824	0.370805	0.322477	-0.0112405	0.99101	-0.382046	0.289636	0.123722	0.533863
		Sfn.1	2.04599	1.48849e-05	2.06856	1.13913e-05	-0.37896	0.759511	-0.356391	0.776802	0.022569	0.994674	1.6896	0.000341546
		A2m	9.26275	9.28993e-82	6.39547	1.29446e-94	3.10943	8.47864e-05	0.242143	0.914626	-2.86728	1.91766e-05	9.5049	7.4725e-62
		Nqo1	1.40418	0.00130359	1.86231	3.60405e-05	-0.098835	0.955262	0.359295	0.77376	0.45813	0.757903	1.76348	9.62892e-05
		Vcl	1.02395	1.06091e-08	0.935727	1.76298e-07	0.328917	0.40803	0.240693	0.552321	-0.0882241	0.90941	1.26464	1.03186e-12
		Klf4	0.73277	0.0030638	1.24929	2.34944e-07	-0.243861	0.690243	0.272658	0.638433	0.516519	0.304619	1.00543	3.35019e-05
		Gapdh	0.717171	2.58781e-05	0.595161	0.000496333	-0.348182	0.327514	-0.470193	0.106935	-0.122011	0.842923	0.246979	0.166696
		Fxyd3	0.592674	0.0602381	1.68094	1.8781e-08	-0.970643	0.0549161	0.117623	0.902089	1.08827	0.0151048	0.710297	0.0200577
		Rpl35a	-0.70515	0.00751573	-1.11503	1.19734e-05	-0.280009	0.647546	-0.689892	0.11554	-0.409883	0.497317	-1.39504	2.73715e-08
		Aqp5	4.98335	6.51973e-34	4.68172	6.39424e-30	2.70072	2.8044e-05	2.3991	0.0010298	-0.301628	0.85076	7.38244	1.22825e-51
Pan-CAF	myCAF	Tnc	5.7275	3.08928e-69	3.78049	2.45406e-32	2.21287	8.74322e-08	0.265857	0.782721	-1.94701	2.76393e-06	5.99336	1.1096e-70
		Tgfb1	1.99973	9.94863e-07	2.00406	8.6841e-07	-0.237561	0.837213	-0.233224	0.842822	0.00433693	1	1.7665	1.43141e-05
		Thy1	3.304	2.68867e-24	3.41016	1.01362e-25	0.217407	0.816785	0.323575	0.695772	0.106168	0.946543	3.62757	7.35591e-29
		Tagln	1.69166	8.4513e-07	1.93754	1.3172e-08	-0.0485647	0.969548	0.197314	0.84149	0.245879	0.844554	1.88897	2.76682e-08
		Col12a1	4.67689	2.12015e-20	4.10412	4.73401e-16	1.34058	0.175869	0.767807	0.496993	-0.572773	0.709277	5.4447	6.50573e-27
		Pdgfrb	1.6469	2.6041e-21	1.71517	7.91735e-23	-0.0344639	0.957806	0.0338055	0.960256	0.0682695	0.934469	1.6807	5.99771e-22
		Acta2	1.4	0.00012153	1.67404	3.28534e-06	0.12211	0.918546	0.396141	0.644537	0.274031	0.831626	1.79614	5.04728e-07
		Thbs2	3.21853	7.02798e-23	2.64337	6.71936e-16	1.01578	0.0934727	0.440619	0.573432	-0.575161	0.468882	3.65915	2.67732e-28
	iCAF	Clec3b	0.489569	0.267876	1.03376	0.0113751	-0.268607	0.803749	0.275582	0.795322	0.544189	0.602555	0.765151	0.063087
		Col14a1	2.21442	1.39225e-31	2.01286	2.78186e-26	0.610322	0.0649243	0.408757	0.278126	-0.201565	0.739439	2.62318	1.56052e-43
		Gsn	-0.86296	9.67994e-05	0.0194092	0.940282	-0.766627	0.0254651	0.115742	0.856281	0.882369	0.00376923	-0.747218	0.000674368
		Ly6c1	0.21597	0.459663	0.0283127	0.925746	0.0861388	0.91837	-0.101519	0.900709	-0.187658	0.838075	0.114451	0.692776
		Cxcl12	0.386641	0.0912068	0.631074	0.00378681	-0.182178	0.740196	0.0622558	0.929134	0.244433	0.6969	0.448897	0.0416493
		Pi16	3.10805	1.2275e-21	3.04441	7.46856e-21	-0.41532	0.601141	-0.478954	0.505369	-0.0636339	0.976312	2.62909	5.88171e-16
		Il6	0.322675	0.743773	0.816473	0.35376	-0.710078	0.726355	-0.21628	0.937031	0.493798	0.87527	0.106394	0.912423
		Has1	-0.282042	0.773787	0.704854	0.420038	-0.974436	0.602693	0.0124599	1	0.986896	0.65766	-0.269582	0.768541
	apCAF	Slpi.1	1.76097	0.00082068	2.17014	3.00931e-05	-0.644825	0.602693	-0.235659	0.882426	0.409166	0.823951	1.52531	0.00355491
		Saa3	0.173319	0.86368	0.682956	0.44404	-0.601876	0.777941	-0.0922392	0.978095	0.509637	0.869243	0.0810798	0.933769
		Cd74	2.27649	0.00039321	2.68794	2.08826e-05	0.226898	0.909734	0.638345	0.674689	0.411447	0.862667	2.91484	3.22796e-06
		H2-Ab1	2.38425	7.3386e-06	2.87475	4.22156e-08	0.19339	0.907581	0.683894	0.561343	0.490504	0.775469	3.06814	3.84427e-09
		Nkain4	0.658808	0.242613	1.25945	0.0179554	-0.583823	0.643338	0.0168183	0.99879	0.600642	0.692006	0.675627	0.215722
		Irf5	1.97214	0.000623003	1.98374	0.00051911	0.478837	0.742701	0.490429	0.735383	0.0115914	1	2.46257	1.28882e-05
		Col1a1	3.22268	5.31789e-41	3.07636	1.47166e-37	0.673989	0.138429	0.527672	0.261364	-0.146317	0.881561	3.75035	2.50928e-55
		Col1a2	2.93479	1.56246e-37	2.78516	5.47918e-34	0.675687	0.105275	0.526056	0.232719	-0.149631	0.869243	3.46085	5.50173e-52
		Pdpn	2.62697	5.20668e-09	3.01438	1.8515e-11	-0.268124	0.836464	0.119283	0.93969	0.387406	0.803269	2.74626	8.58768e-10
		Dcn	1.45056	4.48966e-06	2.05646	3.37047e-11	-0.192221	0.827479	0.413677	0.553095	0.605897	0.369682	1.86424	1.74276e-09

## Sheet: Excel Table S4
gene_symbol	NGC_vs_WT_log2FoldChange	NGC_vs_WT_padj	gene_symbol		KC_vs_WT_log2FoldChange	KC_vs_WT_padj		gene_symbol	KNGC_vs_WT_log2FoldChange	KNGC_vs_WT_padj
Sntg1	2.8751	0.00596716	Aqp5		2.70072	2.8044e-05		Aqp5	7.38244	1.22825e-51
Aqp5	2.3991	0.0010298	Sntg1		2.44582	0.0294787		Atp7b	5.24245	2.16233e-36
Atp7b	1.99721	0.00171145	Stk32a		2.40749	0.000244803		Kcnma1	5.07357	2.15888e-35
Stk32a	1.81708	0.0272257	Atp7b		2.32585	3.24394e-05		Sntg1	4.22063	4.39598e-10
Kcnma1	1.67502	0.0169725	Etv5		2.28066	0.000130892		Vtcn1	3.99413	2.23409e-45
Etv5	1.64115	0.0293057	Kcnma1		1.5481	0.0289281		St6gal1	3.0588	6.21146e-39
Sphkap	1.3115	0.0208488	Sphkap		1.38111	0.00812813		Etv5	3.0433	2.3684e-11
Cdc25b	1.25428	0.0317187	Slc16a10		1.25966	0.000514555		Stab1	2.82864	9.87008e-48
Stab1	1.14894	1.02802e-05	Cdc25b		1.21973	0.0336513		Cdc25b	2.74065	1.93966e-15
Slc16a10	1.12164	0.00639739	Vtcn1		1.13824	0.0216396		Amot	2.70876	7.24692e-29
Vtcn1	1.08315	0.0339196	Papss2		1.0169	0.00301661		Stk32a	2.67157	5.20144e-08
Prox1	1.07272	0.00468914	Prox1		1.01031	0.00703286		Slc16a10	2.26462	5.67173e-18
St6gal1	1.03259	0.00438282	Stab1		0.991424	0.000150038		Papss2	2.16416	3.36096e-20
Amot	0.92118	0.0274409	Amot		0.912954	0.0267342		Prox1	1.69132	6.91592e-12
Papss2	0.805194	0.0494904	Sec16b		0.904833	4.04381e-06		Xpo1	1.34464	1.15453e-31
Sec16b	0.681006	0.0043564	St6gal1		0.816285	0.0425033		Pkhd1	0.278698	0.0651546
Xpo1	0.634893	4.94864e-05	Pkhd1		0.642429	0.00130989		Sec16b	1.2634	2.51715e-16
Pkhd1	0.531346	0.0251867	Hsp90b1		0.543128	0.0312471		Sphkap	0.994247	0.00514911
Hsp90b1	0.530234	0.045155	Xpo1		0.497084	0.00413266		Hsp90b1	-0.3691	0.0241643

## Sheet: Excel Table S5
p_val	avg_logFC	pct.1	pct.2	p_val_adj	cluster	gene	genesymbol	mean_cluster_0	mean_cluster_1	mean_cluster_2	mean_cluster_3	mean_cluster_4	mean_cluster_5	mean_cluster_6	mean_cluster_7	mean_cluster_8	mean_cluster_9	mean_cluster_10	mean_cluster_11	mean_cluster_12
0	2.65582	0.94	0.118	0	8	Epcam	Epcam	0.0991556	0.0804359	0.0723294	0.0372883	0.0374801	0.0304992	0.103853	0.621832	2.64886	0.061579	0.0200889	0.145856	0.0113904
0	2.46881	0.898	0.096	0	8	Krt19	Krt19	0.0459504	0.0427365	0.0455435	0.0479387	0.0516099	0.0420833	0.0401221	0.603239	1.99884	0.0654928	0.0401173	0.0570771	0.040948
0	2.28429	0.915	0.086	0	8	Fxyd3	Fxyd3	0.0465012	0.0543067	0.0352615	0.0260781	0.0337131	0.0334431	0.0343657	0.584947	2.16571	0.0842656	0.0475213	0.0237852	0.0308127
0	2.21591	0.736	0.025	0	8	Ttr	Ttr	0.0117227	0.0106358	0.0110702	0.00557484	0.00690701	0.00997886	0.0222604	0.159843	1.5782	0.0165391	0.0108725	0.0105161	0.0106066
0	2.20102	0.834	0.039	0	8	Wfdc2	Wfdc2	0.02119	0.0184969	0.0174653	0.0125706	0.0123014	0.034782	0.00566262	0.233154	1.77285	0.0364943	0.0193803	0.0238942	0.0251026
0	2.15444	0.885	0.048	0	8	Tm4sf4	Tm4sf4	0.0166623	0.0270461	0.0261259	0.01195	0.0103264	0.0203851	0.0219732	0.373134	1.96395	0.0481128	0.0142246	0.0238667	0.0137367
0	2.08651	0.604	0.018	0	8	Spink4	Spink4	0.00903263	0.00287041	0.00368216	0.00730353	0.0181055	0.0101776	0.00572605	0.124425	1.02143	0.0146872	0.0106343	0.0142442	0
0	2.03537	0.877	0.019	0	8	Onecut2	Onecut2	0.0169973	0.00273602	0.00773967	0.00803639	0.00758035	0.00142428	0.00657308	0.160683	1.72855	0	0.0105353	0.0118737	0.0113088
0	1.83796	0.855	0.047	0	8	Krt7	Krt7	0.0210083	0.0313819	0.0242364	0.0113245	0.0154112	0.0282188	0.0185028	0.292881	1.28891	0.00862043	0.0263162	0.0356501	0.0127327
0	1.75741	0.838	0.042	0	8	Cldn3	Cldn3	0.0128166	0.0213533	0.0108232	0.00738047	0.00515623	0.00554798	0.0154799	0.394097	1.53893	0	0.0102653	0.015456	0.0350088
0	1.71927	0.779	0.044	0	8	Gsta3	Gsta3	0.0104323	0.0135892	0.00811601	0.0374495	0.0588348	0.0163227	0.00807622	0.230884	1.31709	0.0340881	0.00790873	0.00853538	0.0150989
0	1.71327	0.681	0.04	0	8	Tspan8	Tspan8	0.0112095	0.0158027	0.0144016	0.0209791	0.0196971	0.0102035	0.0173873	0.206977	1.28248	0.0162353	0.0721624	0.0250674	0.00848179
0	1.66906	0.919	0.039	0	8	Cldn7	Cldn7	0.0186561	0.0242504	0.0123362	0.00693014	0.00387573	0.00928909	0.0164577	0.32545	1.56587	0.0171667	0.015584	0.0136843	0.00207482
0	1.65158	0.672	0.022	0	8	Ambp	Ambp	0.00477123	0.0128046	0.00777675	0.00286374	0.00533483	0.0128054	0.0156571	0.158766	1.13356	0.014245	0.017075	0.010041	0.00401953
0	1.63668	0.779	0.029	0	8	Tstd1	Tstd1	0.0161547	0.0102572	0.015813	0.0127783	0.0156957	0.0174181	0.0157639	0.141065	1.30606	0.0291329	0.013659	0.00632827	0.0286205
0	1.49671	0.689	0.03	0	8	Gpx2	Gpx2	0.0102523	0.0155589	0.00821388	0.00454682	0.00746012	0.0123611	0.00780664	0.198043	0.974572	0.00758869	0.00712743	0.0175419	0.0179603
0	1.4705	0.626	0.02	0	8	Aqp5	Aqp5	0.00438074	0.00395583	0.00640277	0.0177827	0.00239835	0.00558351	0.00928855	0.160108	0.963147	0.0267729	0	0.00280832	0.00969394
0	1.42162	0.749	0.024	0	8	Cldn2	Cldn2	0.0104441	0.00883586	0.0179235	0.012365	0.0094024	0.0100329	0.00857062	0.136275	1.1745	0.00620768	0.0222253	0.00461366	0
0	1.40976	0.817	0.056	0	8	Muc1	Muc1	0.028711	0.0140686	0.0151492	0.0204129	0.0148314	0.0227524	0.0194414	0.436167	1.22562	0.0692255	0.0173615	0.0187504	0.0156024
0	1.39622	0.626	0.029	0	8	Plet1	Plet1	0.00377483	0.0107197	0.0833306	0.00229916	0.00473107	0	0.0513056	0.0798745	0.749885	0	0.00278691	0.137847	0.00695275
0	1.34442	0.757	0.047	0	8	Klf5	Klf5	0.008818	0.00590823	0.00306028	0.0721546	0.0676279	0.00537799	0.0225975	0.168167	1.06812	0.0663879	0.0118371	0.00278889	0.00207482
0	1.31405	0.817	0.039	0	8	Ehf	Ehf	0.00671167	0.00132748	0.0262107	0.00740179	0.0040037	0.0187952	0.0362285	0.241044	1.16014	0.0195161	0.0052816	0.0496958	0.00755145
0	1.30657	0.83	0.064	0	8	Sox9	Sox9	0.0218452	0.00999786	0.0132735	0.063863	0.0481926	0.0114524	0.0132941	0.611584	1.18687	0.0388647	0.00828435	0	0.0190588
0	1.24783	0.766	0.036	0	8	Prom1	Prom1	0.00706301	0.0104783	0.0107007	0.00614945	0.00969049	0.0023242	0.00667614	0.301309	1.02238	0.012017	0.0383037	0.0122282	0.00736334
0	1.22551	0.8	0.026	0	8	Mal	Mal	0.0123792	0.0127822	0.00384368	0.00744607	0.0444544	0.00568032	0.00841685	0.0785196	0.992697	0.0171486	0.208449	0.00286455	0.00633426
0	1.19909	0.591	0.006	0	8	Sftpd	Sftpd	0.00235655	0.00263586	0.0045054	0.00178285	0.00365897	0.00347531	0.00258793	0.0416664	0.761558	0	0.00297241	0.00262313	0
0	1.1814	0.855	0.023	0	8	Rab25	Rab25	0.00581994	0.00829135	0.00548464	0.00451994	0.00378588	0.00788618	0.0199598	0.121593	1.03399	0.0282138	0	0.0105676	0.0153902
0	1.14781	0.838	0.042	0	8	Cxadr	Cxadr	0.00902834	0.00806991	0.00658069	0.0103081	0.051205	0.00450017	0.0154459	0.255723	1.01905	0.0475853	0.0306408	0.00639341	0.00376789
0	1.14166	0.847	0.028	0	8	Smim22	Smim22	0.00507215	0.00811792	0.00661384	0.00357769	0.00585765	0.0100496	0.011529	0.226396	1.02106	0.00423694	0.00702666	0.015941	0.00755145
0	1.09381	0.847	0.066	0	8	Cdh1	Cdh1	0.0149446	0.0191107	0.080217	0.00772005	0.0101921	0.0118111	0.080845	0.339289	1.01938	0.0331605	0.0058004	0.170429	0.0112006
0	1.07414	0.757	0.023	0	8	Smim6	Smim6	0.00603338	0.00216932	0.00800613	0.00497359	0.00257055	0.00653636	0.0159395	0.132291	0.886975	0.0304189	0.0173432	0.0155067	0.00779707
0	0.978239	0.511	0.011	0	8	Gcnt3	Gcnt3	0.00228571	0.00753873	0.00350641	0.00191763	0.00433079	0.003534	0.00937061	0.0751198	0.678589	0.0069079	0.00393979	0	0.00735888
0	0.977579	0.783	0.053	0	8	Cadm1	Cadm1	0.011325	0.00424407	0.0576911	0.00775971	0.0339955	0.0743389	0.0525076	0.059248	0.882027	0.0702757	0.0783236	0.412529	0.0248604
0	0.966462	0.502	0.012	0	8	Ces1d	Ces1d	0.00302933	0.00527997	0.00414091	0.00142309	0.00747504	0.00132576	0.00181566	0.0900451	0.614074	0.0102668	0.00433849	0.00217878	0.0193259
0	0.963303	0.609	0.014	0	8	S100a14	S100a14	0.00837242	0.0102062	0.00339108	0.0046422	0.00495923	0.00720042	0.00935488	0.0516223	0.600413	0.0176562	0.00541738	0.0207898	0.0063308
0	0.940096	0.787	0.017	0	8	Fermt1	Fermt1	0.0106678	0.00354383	0.00371887	0.000725107	0.00091557	0	0.00258793	0.163913	0.785993	0.00421784	0	0.00514012	0
0	0.934863	0.562	0.016	0	8	Cldn4	Cldn4	0.00739488	0.00290344	0.00782414	0.00631441	0.00233172	0.00339926	0.00486909	0.123948	0.539569	0.0106222	0.0106113	0.0102158	0.0145394
0	0.92162	0.779	0.036	0	8	Prr15l	Prr15l	0.0118123	0.0183473	0.00686208	0.00256483	0.00637309	0.0191328	0.010048	0.336177	0.842451	0	0.00162636	0.00382111	0.00735888
0	0.918875	0.579	0.015	0	8	Ifi27l2b	Ifi27l2b	0.00395364	0.00158479	0.00300701	0.00521435	0.00768576	0.00321253	0.00564425	0.0928094	0.636921	0.00918376	0	0.00128493	0
0	0.893806	0.8	0.03	0	8	Spint1	Spint1	0.00823545	0.0146156	0.00649685	0.00337603	0.00478645	0.00497437	0.0154212	0.182375	0.803275	0.0232716	0.0030785	0.0227426	0
0	0.887215	0.809	0.029	0	8	Dsp	Dsp	0.0110838	0.00101677	0.00904795	0.00166649	0.0102765	0.00646411	0.0168691	0.209033	0.773025	0.0168626	0.00238924	0.00884083	0
0	0.879422	0.583	0.023	0	8	Smpd3	Smpd3	0.00102453	0.0117418	0.00828227	0.00223098	0.091814	0.0165435	0.0083087	0.0565407	0.669816	0.0155625	0.00146444	0.0020626	0
0	0.86533	0.557	0.006	0	8	Pkhd1	Pkhd1	0.00225056	0.00130452	0	0.000908139	0.0033564	0.00299122	0.00229419	0.0526572	0.598887	0.00651364	0.00658385	0	0
0	0.859417	0.472	0.006	0	8	Dcdc2a	Dcdc2a	0.00471939	0.00182812	0	0.000844651	0	0	0.00419489	0.0658527	0.5651	0.00942431	0	0	0
0	0.858013	0.796	0.029	0	8	Dsg2	Dsg2	0.0109637	0	0.00279041	0.00227471	0.0136283	0.00409517	0.00821234	0.213179	0.760067	0.00778601	0.0726872	0.0184834	0.00284914
0	0.831836	0.702	0.009	0	8	Pdzk1ip1	Pdzk1ip1	0.000423206	0	0.00274488	0.0025366	0.0034053	0	0.00537567	0.0553687	0.645395	0.00812764	0.00150212	0.00643294	0
0	0.808225	0.604	0.008	0	8	Ckmt1	Ckmt1	0.00317956	0.0058463	0.00404052	0.000725126	0.00189559	0.00488841	0.00604759	0.0407904	0.60114	0.0108811	0.00580568	0.00484142	0
0	0.801075	0.8	0.022	0	8	Kcnk1	Kcnk1	0.0421146	0.00577302	0.00126518	0.00452947	0.00257624	0.00561972	0.0121115	0.0740645	0.718237	0.00875047	0.00130987	0.00816475	0
0	0.799569	0.723	0.023	0	8	Wwc1	Wwc1	0.00438703	0.0046533	0.00449253	0.0103194	0.00791255	0.00145598	0.00961748	0.157231	0.649147	0.00876477	0.00222025	0.00986562	0.0215779
0	0.782162	0.723	0.016	0	8	Elf3	Elf3	0.00323479	0.00431704	0.00448893	0.00390134	0.00292633	0.00382726	0.00347808	0.131621	0.637932	0.00623763	0	0	0
0	0.764039	0.617	0.021	0	8	Lamc2	Lamc2	0.00454664	0.00421564	0.00439998	0.0139444	0.0231612	0.00527034	0.012513	0.0846652	0.46527	0.00837056	0.00502534	0.00525045	0.0124704
0	0.76203	0.757	0.026	0	8	Crb3	Crb3	0.00937715	0.0342261	0.00357403	0.00379297	0.00156193	0.00189401	0.0130302	0.10742	0.6528	0.0124358	0	0.0150342	0.0262586
0	0.750375	0.685	0.017	0	8	Slc39a4	Slc39a4	0.0181387	0.00458651	0.0030309	0.00706102	0	0.00722828	0.00534058	0.0640708	0.611543	0.0477114	0.0301366	0.00405434	0
0	0.711836	0.57	0.015	0	8	Tmprss4	Tmprss4	0.00245143	0.00335501	0.00508609	0.00556909	0.00396126	0.00650278	0.00562821	0.0844526	0.551794	0.0162844	0	0.0100729	0.00712843
0	0.707257	0.481	0.004	0	8	Gabrp	Gabrp	0.00207135	0.00162462	0	0.000749744	0.00435217	0	0.00168976	0.027008	0.473181	0.0112011	0	0	0
0	0.705296	0.566	0.02	0	8	Bex4	Bex4	0.00597313	0.00709397	0.00421401	0.00352014	0.00529068	0.00307272	0.0139094	0.131437	0.538584	0	0.00147374	0.0145944	0
0	0.699726	0.728	0.048	0	8	Proser2	Proser2	0.00280712	0	0.0235678	0.00541071	0.0116214	0.0015376	0.019927	0.14122	0.61484	0.0268869	0.26799	0.0345105	0.0244031
0	0.693516	0.736	0.028	0	8	Serinc2	Serinc2	0.0172632	0.00464679	0.0014577	0.0736135	0.00831284	0.00436577	0.00292859	0.0738651	0.627697	0	0.0190534	0.00351912	0.00523441
0	0.679459	0.591	0.009	0	8	Slc28a3	Slc28a3	0.00240752	0.00182327	0.00164493	0.00288912	0.00178761	0	0.00799284	0.0564688	0.515575	0	0	0.0204348	0.00317092
0	0.673196	0.694	0.015	0	8	Perp	Perp	0.00336913	0	0.00613315	0.00299558	0.00420263	0.00222201	0.00547795	0.078384	0.55315	0.00979178	0	0.00128493	0.0836231
0	0.645511	0.664	0.018	0	8	Gjb1	Gjb1	0.00384304	0.00525448	0.00240775	0.00095932	0.00272028	0.00221462	0.00512916	0.147324	0.529386	0.0157798	0.00448485	0	0
0	0.630091	0.485	0.009	0	8	Onecut3	Onecut3	0.00408955	0.00279372	0.000865735	0.00200599	0.000758793	0	0.000811886	0.102682	0.446379	0	0.0032669	0.00682321	0
0	0.62117	0.702	0.01	0	8	Cblc	Cblc	0.00140727	0.00893016	0.0040517	0.00187942	0.000623083	0.00801273	0.00737288	0.0318538	0.527896	0.00592674	0	0.00236177	0
0	0.620137	0.668	0.025	0	8	Sh2d4a	Sh2d4a	0.0018911	0.00343516	0.00987819	0.0114191	0.0487791	0.00572727	0.00725919	0.0963523	0.523489	0.0162234	0.00150405	0.0374656	0
0	0.605035	0.421	0.006	0	8	Sult1c2	Sult1c2	0.00565541	0	0.00210842	0.00103717	0.000614525	0.00231626	0	0.0313851	0.392332	0	0	0.0023515	0
0	0.591454	0.447	0.004	0	8	Wfdc15b	Wfdc15b	0.00212948	0.00500983	0.000858517	0.000823731	0.00118008	0.00234138	0.000530362	0.0297432	0.396796	0	0	0	0
0	0.579802	0.672	0.015	0	8	Urah	Urah	0.00126155	0.00634548	0.00271539	0.000752547	0.00614021	0.00150895	0.00144456	0.0763201	0.481676	0.0162561	0.00683742	0.00439085	0.00522916
0	0.564022	0.562	0.014	0	8	Krt23	Krt23	0.00557744	0.00264697	0.00244336	0.00138768	0.0192429	0	0.00285587	0.0899309	0.41949	0	0.00371028	0	0
0	0.555388	0.664	0.019	0	8	Rab27b	Rab27b	0.0127938	0.00203835	0.000794944	0.00978541	0.000762393	0.00510606	0.00640632	0.137024	0.483887	0	0.0289022	0.0024208	0.0118316
0	0.554449	0.613	0.009	0	8	Erich5	Erich5	0.00296605	0	0.00200171	0	0	0.00307272	0.00326851	0.0649339	0.438586	0	0	0	0
0	0.536951	0.668	0.025	0	8	Ank3	Ank3	0.00494399	0	0.000722952	0.0115889	0.069922	0	0.009319	0.171275	0.485951	0.0085351	0.0131153	0.00328862	0.0354428
0	0.531616	0.4	0.005	0	8	Ugt2b34	Ugt2b34	0.00116453	0	0.00232934	0	0.000582827	0.00168517	0.00348663	0.0401167	0.357272	0.00736651	0	0	0
0	0.529346	0.515	0.013	0	8	Paqr5	Paqr5	0.00206459	0.00299633	0.00232703	0.00143279	0.00109962	0.0106886	0.00100432	0.0836777	0.425789	0.00979178	0.012842	0.0953699	0
0	0.518476	0.698	0.031	0	8	Myrf	Myrf	0.00438143	0.00535615	0.00922209	0.0116461	0.0707288	0.00308029	0.00406431	0.0615594	0.455977	0	0.000923824	0.0049074	0.00839671
0	0.514002	0.485	0.003	0	8	Tmem45b	Tmem45b	0.00143548	0.0012521	0	0.000967345	0	0	0.000905035	0.0382217	0.363639	0	0	0.00818527	0
0	0.512365	0.634	0.028	0	8	Shroom3	Shroom3	0.00108759	0.001143	0.00664916	0.0241684	0.0200285	0.0060965	0.00461207	0.0690305	0.417056	0.00837056	0.0531376	0.00553774	0.0760925
0	0.506422	0.583	0.006	0	8	Myh14	Myh14	0	0.00197577	0.000903286	0	0.00115963	0.00136003	0.00108933	0.0281691	0.382698	0	0.00106961	0.00599118	0
0	0.504484	0.477	0.003	0	8	1700011H14Rik	1700011H14Rik	0.0038743	0	0.00162816	0.000643431	0.00103776	0	0.00098509	0.00922106	0.369146	0.00798312	0	0	0
0	0.503257	0.613	0.016	0	8	Lad1	Lad1	0.0117462	0.00455503	0.000700518	0.00103127	0.00481139	0.00423083	0.012642	0.0562422	0.415731	0	0.00765103	0.119058	0
0	0.502242	0.609	0.01	0	8	Hnf1b	Hnf1b	0.00372959	0	0.00408128	0.000646983	0.000624318	0.00160156	0.00576168	0.0761791	0.408557	0.0265475	0.00303529	0.00361567	0
0	0.500203	0.477	0.003	0	8	Lrrc26	Lrrc26	0.000592672	0	0.00112917	0.00114442	0	0	0.00555883	0.0168378	0.369796	0.0163947	0	0	0
0	0.496088	0.63	0.018	0	8	Foxa2	Foxa2	0.00931573	0.00375229	0.00256156	0.00103511	0.00593943	0.00294452	0.00247438	0.137701	0.425962	0	0	0.00482721	0
0	0.490717	0.66	0.032	0	8	Erbb3	Erbb3	0.00451934	0.010978	0.0336945	0.00264029	0.0231485	0.0238301	0.0187439	0.123602	0.437719	0	0.00737666	0.0363749	0.0162223
0	0.485682	0.621	0.02	0	8	Tox3	Tox3	0	0.00294316	0	0.0182973	0.00954478	0	0.00718397	0.0382007	0.4042	0.00987153	0.105864	0.0224373	0
0	0.485407	0.643	0.016	0	8	Irf6	Irf6	0.0194574	0.00143167	0.00203485	0.00187539	0	0	0.0107381	0.0867333	0.401709	0.00783224	0	0.017786	0.00385388
0	0.482084	0.689	0.027	0	8	Slc44a3	Slc44a3	0.00859098	0.00105775	0.00429211	0.0181861	0.0285812	0.00427109	0.00603593	0.111048	0.424254	0	0	0.00128493	0.00474352
0	0.466586	0.604	0.011	0	8	Plek2	Plek2	0.00181625	0.00452312	0.00241715	0.00471511	0.0010306	0.00222201	0.000835828	0.0494395	0.384358	0	0.0115393	0.0072121	0
0	0.466035	0.494	0.009	0	8	Tmem229a	Tmem229a	0.00127054	0.00346316	0.0107944	0	0.00177831	0.00142495	0.00163907	0.0400175	0.358197	0.012635	0.00232879	0	0
0	0.462169	0.604	0.014	0	8	Mal2	Mal2	0.00394247	0.00456007	0.00157092	0.0030458	0.00981125	0.00235349	0.00163543	0.0834025	0.380723	0.0166517	0	0.00413196	0
0	0.459607	0.515	0.006	0	8	Degs2	Degs2	0.0055227	0.00580657	0.00301021	0.00263489	0.00145001	0.00773502	0.00258485	0.0171249	0.365842	0	0.000840456	0.0047872	0
0	0.459423	0.634	0.013	0	8	Grb7	Grb7	0.00192887	0.00530318	0.00135701	0.00219781	0.000914766	0.00151283	0.0053839	0.0891135	0.394364	0.0212652	0.00458062	0.00992096	0.0124237
0	0.443194	0.566	0.006	0	8	Misp	Misp	0	0	0.00235922	0.00301718	0.00340992	0.00189948	0.00226435	0.0195631	0.342139	0	0.00561423	0	0.00700354
0	0.442412	0.613	0.017	0	8	Eps8l2	Eps8l2	0.00103497	0.00291034	0.00255544	0.0100818	0.0102777	0.00298979	0.00432077	0.0586737	0.352692	0.0265553	0.0302731	0.0203177	0.00764118
0	0.441852	0.485	0.009	0	8	Vil1	Vil1	0	0	0.00575903	0.00150037	0	0.00142131	0.00559764	0.0436605	0.306787	0	0.0107789	0.0164206	0
0	0.428817	0.63	0.015	0	8	Cgn	Cgn	0	0.00341528	0.0040886	0.00418873	0.00102422	0.00348879	0.0054126	0.151995	0.366592	0	0	0.00128493	0.00542686
0	0.428371	0.523	0.015	0	8	Car8	Car8	0.0017533	0.00447295	0.00464948	0.0377933	0.00656136	0	0.00872955	0.0106961	0.343451	0.00919992	0.0384997	0	0
0	0.422945	0.596	0.023	0	8	Baiap2l1	Baiap2l1	0.00412068	0.00995303	0.00448097	0.0117845	0.0123465	0	0.00925344	0.113665	0.351355	0	0.00543875	0.00454132	0.00925119
0	0.398663	0.553	0.004	0	8	Kif12	Kif12	0.00144582	0	0	0.00116479	0.00121676	0.0015725	0.00682598	0.0387847	0.322179	0	0	0.00236177	0.0072466
0	0.397564	0.472	0.006	0	8	Ppp1r1b	Ppp1r1b	0.00386016	0.00206833	0.000804715	0.000907234	0.000766529	0	0.00338928	0.0503578	0.31249	0	0.00344322	0	0
0	0.390751	0.447	0.006	0	8	Rassf10	Rassf10	0.00121666	0.00168546	0	0	0.00153416	0.00411683	0.0032731	0.0204403	0.292028	0	0.0223507	0	0
0	0.389339	0.549	0.017	0	8	Mlph	Mlph	0	0.00374383	0.00077764	0.0293706	0.0153443	0.0129281	0.00218285	0.0475982	0.330359	0.0102361	0	0	0.0280168
0	0.383693	0.549	0.015	0	8	Il17re	Il17re	0.0360604	0	0.00210561	0.00696461	0.00286687	0.00141435	0.013355	0.042631	0.330534	0.00568459	0	0.00476572	0.00853838
0	0.381828	0.447	0.002	0	8	Crp	Crp	0	0	0	0.00137146	0	0	0	0.0109468	0.283268	0	0.00405762	0	0
0	0.381259	0.617	0.019	0	8	Esrp1	Esrp1	0.00551222	0.00516955	0.00608266	0.00304676	0.0044101	0.00166858	0.00408788	0.132961	0.338404	0.0159463	0.00117576	0.00529552	0
0	0.380899	0.549	0.01	0	8	Cdcp1	Cdcp1	0.00486507	0	0.00227071	0.000727071	0.000762393	0.00811735	0.00509613	0.073125	0.300808	0.00623763	0	0.00902855	0
0	0.380063	0.566	0.009	0	8	Epn3	Epn3	0.00247387	0.00625526	0	0.00489984	0.00208515	0.00204588	0	0.072646	0.306748	0.0069779	0	0.00200886	0
0	0.372113	0.613	0.016	0	8	Arhgef16	Arhgef16	0.00339342	0	0	0.00183404	0.00673723	0	0.00385251	0.0585102	0.337813	0.00838153	0.000816343	0.00128493	0.286005
0	0.364839	0.502	0.013	0	8	Bche	Bche	0.00183822	0.00174487	0.000719858	0.00540674	0.0136258	0.00469585	0.00383221	0.0596598	0.297997	0.00918837	0.0078593	0	0.0368842
0	0.363714	0.523	0.009	0	8	Ppl	Ppl	0	0	0.000745581	0.00497581	0.0292078	0	0.003825	0.0324671	0.300941	0	0.0155335	0	0
0	0.360314	0.506	0.011	0	8	Capsl	Capsl	0.00596008	0.0076492	0.00837171	0.0017113	0	0	0.0110329	0.0160315	0.29846	0.0108811	0	0.0438499	0
0	0.358382	0.502	0.011	0	8	AA986860	AA986860	0.00354294	0.00192458	0.00150553	0.0227466	0.00418598	0.00837907	0.00202721	0.0154129	0.289046	0.0172188	0.00488239	0	0
0	0.357152	0.587	0.018	0	8	Chmp4c	Chmp4c	0.00134988	0.00341802	0.00076622	0.00430708	0.00171669	0	0.00353899	0.129725	0.310157	0	0.00409743	0	0.0892304
0	0.356659	0.498	0.013	0	8	Btc	Btc	0.00346121	0.00309343	0	0.00675234	0.0146728	0.0034702	0.00437213	0.070061	0.286646	0	0	0.00544113	0.0154731
0	0.348919	0.443	0.008	0	8	Scx	Scx	0.00221201	0.00148678	0.00221685	0.00730033	0.00224073	0.00376108	0	0.039333	0.267444	0	0	0.00278889	0
0	0.346932	0.574	0.022	0	8	Sel1l3	Sel1l3	0.00238682	0.00502877	0.00199098	0.00266338	0.0142864	0.00191558	0.00263367	0.185913	0.31052	0	0.0117246	0.00236177	0.0106685
0	0.343584	0.421	0.007	0	8	Tmem54	Tmem54	0.00118513	0.00140272	0.00201081	0	0.00170477	0.00122094	0.00332837	0.0523458	0.256462	0	0	0	0
0	0.342197	0.511	0.006	0	8	Slc44a4	Slc44a4	0.00203637	0.0017495	0.00105226	0.000420984	0.00180716	0	0	0.0256033	0.27667	0	0	0.00325639	0.00305349
0	0.340719	0.566	0.006	0	8	2610528J11Rik	2610528J11Rik	0.00097005	0	0	0.000643431	0	0	0.00240851	0.0301776	0.284563	0	0	0	0
0	0.340703	0.523	0.011	0	8	Clic6	Clic6	0.00357065	0	0.00166114	0.0176232	0.0087692	0	0.00166054	0.0316425	0.28265	0	0	0	0.0039446
0	0.334148	0.579	0.015	0	8	Ap1m2	Ap1m2	0.00973429	0.0121073	0.000917054	0.00130177	0.00290171	0.00651855	0.0162725	0.0432502	0.29257	0.0181458	0	0.0193914	0.0021806
0	0.333746	0.409	0.001	0	8	Cidea	Cidea	0	0	0.000561128	0.00193028	0	0	0.001722	0.000666092	0.238808	0	0	0	0
0	0.328089	0.604	0.011	0	8	Ocln	Ocln	0	0.00150585	0.00512336	0.000969932	0.0031221	0.00522074	0.00379376	0.0504241	0.287412	0.00990503	0.00773333	0.00418734	0
0	0.327563	0.528	0.008	0	8	Marveld3	Marveld3	0.00298686	0	0	0.000594579	0.00101137	0.00168517	0.00607036	0.058616	0.265649	0	0	0	0
0	0.323566	0.409	0.004	0	8	Fcgbp	Fcgbp	0.00327227	0	0	0.00182185	0.000798909	0	0.000795327	0.0274648	0.245694	0	0	0.00444736	0
0	0.322235	0.523	0.005	0	8	Mkrn2os	Mkrn2os	0	0.00146916	0.000974503	0	0	0	0.00215554	0.0290101	0.266818	0	0.0010302	0	0
0	0.3216	0.328	0.001	0	8	Pzp	Pzp	0	0	0	0.00174551	0	0	0	0.0106222	0.229723	0	0	0	0
0	0.319219	0.532	0.013	0	8	Myo5b	Myo5b	0.00473789	0	0.00135788	0.00398979	0.0097815	0.00317343	0.00860144	0.0468208	0.259965	0.00801743	0.00824652	0.0155189	0
0	0.318353	0.519	0.012	0	8	Pkp2	Pkp2	0.00510966	0	0	0.00694137	0.00430745	0.00222201	0.00482785	0.0485246	0.252161	0	0	0	0.00781535
0	0.310032	0.443	0.006	0	8	Map3k21	Map3k21	0.00117107	0.00481422	0	0.000518034	0	0.00167844	0.00260966	0.0309921	0.238588	0	0	0.00390806	0
0	0.299423	0.447	0.009	0	8	Dsc2	Dsc2	0.00208893	0.0011929	0.000963324	0	0.0249828	0	0.00556121	0.0332789	0.230041	0.0069079	0.00130987	0.00861854	0.00683009
0	0.29049	0.502	0.013	0	8	Tmem184a	Tmem184a	0.00125173	0.00157242	0.00169958	0.00100284	0.00378091	0.00594759	0.00774489	0.107546	0.239364	0.00850649	0	0.00521971	0
0	0.281545	0.489	0.008	0	8	Pdx1	Pdx1	0	0.00352398	0.000591007	0	0.00106433	0	0.0106691	0.0479675	0.23947	0	0	0.00328862	0
0	0.275547	0.506	0.01	0	8	Tmem30b	Tmem30b	0.00364697	0.00185015	0.000581191	0	0.00174811	0	0	0.0733823	0.230643	0	0.00496593	0.00476239	0.00868997
0	0.274576	0.421	0.007	0	8	Shank2	Shank2	0	0.00115442	0.00225742	0.00460851	0.000879826	0	0.00183334	0.0258915	0.217624	0	0	0.00258187	0.00927455
0	0.270832	0.443	0.009	0	8	Hnf1aos1	Hnf1aos1	0.000737995	0	0.00110945	0.00158856	0	0	0.000494856	0.0809072	0.219842	0	0.00254062	0.00715129	0.00586157
0	0.261625	0.438	0.006	0	8	Vtcn1	Vtcn1	0.00270878	0	0.0039203	0	0.00178197	0	0	0.030203	0.207503	0	0	0	0
0	0.254842	0.46	0.006	0	8	Ephx4	Ephx4	0.00264196	0.000922975	0	0.000524313	0.0103458	0.00285672	0.00167472	0.0129127	0.201995	0.00923481	0.000827446	0	0.00613262
0	0.250001	0.494	0.009	0	8	Igsf5	Igsf5	0.00617907	0.00166173	0	0.000928529	0.000708659	0.00192542	0.00335693	0.0571442	0.215819	0	0	0.00128493	0
1.13e-307	0.339115	0.46	0.011	2.19e-303	8	Tmprss2	Tmprss2	0.00501803	0.00161776	0.0019734	0.00159066	0.000512535	0.00203206	0.00275703	0.0957375	0.273	0	0.00106961	0.00401009	0.00839671
3.14e-307	0.559945	0.736	0.049	6.05e-303	8	St14	St14	0.0133221	0.0577599	0.0155063	0	0	0.00946485	0.0692372	0.170482	0.531258	0.0282744	0.0221481	0.0452215	0.00474352
1.38e-304	1.04105	0.689	0.044	2.66e-300	8	Cfi	Cfi	0.00522861	0.0124327	0.00262293	0.0420095	0.1502	0.0117852	0.0091711	0.114219	0.830427	0.0194044	0	0.00561083	0.00588488
6.35e-304	1.40782	0.489	0.014	1.22e-299	8	Mmp7	Mmp7	0.00271786	0.00552266	0.00586211	0.00337267	0.00561013	0.00505475	0.00618883	0.115983	0.731473	0.00771339	0.0118249	0.00873494	0.00660298
1.05e-303	0.258264	0.447	0.01	2.03e-299	8	Gpd1	Gpd1	0.000845379	0	0.0122992	0.00084473	0.00395951	0.011177	0.00102522	0.0228213	0.21462	0.0108811	0.00340905	0	0.00601796
2.31e-303	0.458129	0.562	0.022	4.45e-299	8	Cited4	Cited4	0.047726	0.00199147	0.00278117	0.00218803	0.0100797	0.00367766	0.0093925	0.0777166	0.401867	0	0	0.00650033	0.0173991
8.67e-303	0.37675	0.566	0.023	1.67e-298	8	Prss8	Prss8	0.00589148	0.0031543	0.00243792	0.00128897	0.00245136	0.00629745	0.00163449	0.181011	0.326851	0.0155952	0.00101893	0.00382111	0
1.99e-302	0.440093	0.562	0.022	3.84e-298	8	Habp2	Habp2	0.00400197	0.00480181	0.00306688	0.00307153	0.00314709	0.00225716	0.00409089	0.211288	0.380202	0.00641567	0	0.00658878	0
6.34e-300	0.39683	0.485	0.014	1.22e-295	8	Cdh6	Cdh6	0	0.00362709	0.00129968	0.0355332	0.001754	0.00410727	0.00529471	0.015909	0.301709	0	0.0106089	0	0.104776
1.31e-296	0.346043	0.332	0.002	2.52e-292	8	Tm4sf20	Tm4sf20	0.00123321	0	0.00127267	0	0	0	0.00134414	0.00683347	0.24031	0.00801743	0.00742967	0	0
4.07e-296	0.255606	0.366	0.004	7.86e-292	8	Gjb3	Gjb3	0.00192806	0.00298686	0	0.00317627	0.002719	0.00136003	0.00233318	0.00625256	0.194893	0	0	0	0.00650045
4.1e-295	0.839459	0.702	0.047	7.92e-291	8	Hpn	Hpn	0.0150789	0.0108077	0.0289751	0.0147587	0.0208414	0.0516268	0.00981532	0.241164	0.679933	0.00812764	0.0202407	0.00745717	0
1.49e-293	0.689148	0.668	0.041	2.87e-289	8	Clmn	Clmn	0.00849513	0.00281137	0.0226419	0.0223765	0.0660873	0.00467393	0.0161551	0.136314	0.554699	0.00863617	0.0253592	0.0163605	0
3.89e-293	0.68703	0.749	0.055	7.5e-289	8	Krtcap3	Krtcap3	0.0633975	0.0383013	0.0170151	0.0132847	0.0071746	0.0261634	0.0315204	0.147776	0.647287	0.0243426	0.029573	0.0672998	0.00749325
7.5e-293	0.397152	0.655	0.038	1.45e-288	8	Elovl7	Elovl7	0.0242811	0.00296245	0.0346035	0.0118971	0.00193506	0.0404775	0.0125113	0.0591532	0.374019	0.0240509	0.0589625	0.00128493	0.00385388
3.83e-292	0.445313	0.438	0.01	7.38e-288	8	Fam83e	Fam83e	0.0107081	0.00189717	0.00386866	0.00219511	0.00462688	0.00324837	0.00535388	0.0426851	0.312941	0	0	0.012575	0.0128626
7.65e-291	3.0164	0.966	0.143	1.47e-286	8	Krt8	Krt8	0.0857877	0.109299	0.0599903	0.0545115	0.0663953	0.0853607	0.0638288	0.935187	2.88387	0.157782	0.0358921	0.0693389	0.0682836
1.48e-288	0.774649	0.489	0.016	2.86e-284	8	Prox1	Prox1	0.00305855	0.00157004	0.00209663	0.00178832	0.00360062	0.00487364	0.0143836	0.0631704	0.537705	0.00859695	0.25999	0.00328862	0
8.43e-286	0.263904	0.362	0.004	1.63e-281	8	Fgfr4	Fgfr4	0	0	0	0.00110842	0.0098942	0	0.00117014	0.0223614	0.186711	0	0	0	0.00936445
8.67e-285	1.53622	0.621	0.035	1.67e-280	8	Pigr	Pigr	0.00583505	0.0352167	0.00853895	0.0068461	0.00564608	0.0149222	0.00526174	0.309102	0.92532	0.031005	0.0111828	0.0321138	0.00503432
5.68e-284	0.378939	0.34	0.003	1.09e-279	8	Serpinb5	Serpinb5	0.0028737	0.00220536	0.00303649	0.001409	0.00126443	0	0.000994112	0.0116546	0.242941	0	0	0	0
4.38e-283	0.320838	0.511	0.019	8.45e-279	8	Mtcl1	Mtcl1	0.00367459	0	0.00326243	0.026623	0.0182606	0	0.00537313	0.0189669	0.262889	0	0.00933272	0.00619032	0.112648
8.68e-283	0.269734	0.54	0.022	1.67e-278	8	Myo5c	Myo5c	0.00187313	0.00155737	0.0020822	0.00160098	0.00255238	0.00250871	0.00397449	0.272043	0.275547	0.00623763	0	0.00401059	0
2.79e-281	0.546921	0.34	0.003	5.37e-277	8	Lgals2	Lgals2	0	0	0.001753	0.00195252	0.00343783	0	0	0.0122766	0.250634	0	0	0	0
4.13e-281	0.310403	0.345	0.004	7.97e-277	8	Muc4	Muc4	0.00341903	0.000832424	0.00074411	0.00142993	0	0	0.0013306	0.031766	0.225045	0	0	0.0041022	0.00207482
3.46e-277	0.53843	0.413	0.009	6.68e-273	8	Cftr	Cftr	0.00521318	0.00347824	0.00819472	0.000708345	0.00367181	0	0.000691748	0.0693599	0.355555	0.00794755	0.00159339	0.0026927	0
1.48e-276	0.765558	0.685	0.046	2.85e-272	8	Itgb4	Itgb4	0.00284015	0.00123321	0.00619161	0.010673	0.0432544	0.00343108	0.00247397	0.193455	0.564959	0	0.434303	0.00561083	0.0251115
5.12e-276	0.412166	0.532	0.023	9.88e-272	8	Tjp3	Tjp3	0.0199574	0.0170301	0.00673158	0.00112653	0	0.0121461	0.0241037	0.0480119	0.331622	0.0252581	0.0122492	0.0476094	0
2.72e-275	1.7264	0.902	0.115	5.24e-271	8	Cystm1	Cystm1	0.0270895	0.0335121	0.0320922	0.0652308	0.0889401	0.0332179	0.0475496	0.41603	1.62416	0.0606043	0.025268	0.151973	1.27861
2.99e-275	0.321059	0.574	0.03	5.78e-271	8	Sh3yl1	Sh3yl1	0.00258692	0.0131391	0.000955165	0.0371444	0.0237951	0.00735779	0.0111954	0.0598971	0.293629	0.0121839	0.0280218	0	0
3.67e-275	0.301639	0.494	0.018	7.09e-271	8	Bspry	Bspry	0.0282704	0.0128423	0.00178592	0.00353153	0.00255824	0.00187603	0.0208027	0.0527323	0.254447	0	0	0	0
4.35e-275	0.278697	0.306	0.002	8.4e-271	8	Wnt7b	Wnt7b	0.00198622	0.00189162	0	0.000612429	0	0	0.000496745	0.00664701	0.181456	0	0	0	0
1.13e-274	0.309135	0.302	0.001	2.18e-270	8	Aadac	Aadac	0	0	0	0	0	0.00168308	0	0.0113101	0.214283	0.00897349	0	0	0
4.48e-273	0.53738	0.596	0.033	8.65e-269	8	Itga3	Itga3	0.00701255	0.00558728	0.0086785	0.0219728	0.0087514	0.00705788	0.012088	0.108523	0.39424	0	0.0988972	0.00938245	0.0470998
1.28e-271	0.314199	0.345	0.004	2.47e-267	8	Arl14	Arl14	0	0.0014272	0.00363179	0.00101604	0.000828182	0	0	0.0339629	0.219158	0.0165697	0.00113417	0.00285309	0
3.95e-271	0.340578	0.328	0.003	7.61e-267	8	Eps8l3	Eps8l3	0	0	0.00110945	0	0	0.00122094	0	0.0301537	0.220956	0.00566467	0	0.00439085	0
1.04e-270	1.0287	0.826	0.092	2e-266	8	Me1	Me1	0.0114943	0.00316184	0.00997987	0.155189	0.188734	0	0.0154029	0.0768993	0.920893	0.0128563	0.108803	0.00509794	0.101001
2.02e-269	0.290868	0.417	0.011	3.9e-265	8	Eppk1	Eppk1	0.00413793	0.00156422	0.000974164	0.00575332	0.00561115	0.00182277	0.0036476	0.0690075	0.191114	0	0	0	0.0079597
2.44e-268	0.562483	0.464	0.016	4.7e-264	8	Bex1	Bex1	0.00722727	0.00496475	0	0.0358525	0.00301147	0.0042573	0.020757	0.0436227	0.396257	0.0158034	0	0.0127441	0
3.61e-268	0.356765	0.553	0.027	6.96e-264	8	Lmo7	Lmo7	0.00332771	0	0	0.0291011	0.00608587	0	0.018374	0.0400047	0.307287	0	0.158148	0.00482721	0.0654876
3.93e-268	0.331566	0.46	0.015	7.59e-264	8	Chdh	Chdh	0.0140651	0.00464689	0.000966928	0.00203111	0	0.00153382	0.00815646	0.065597	0.266358	0	0.000923824	0.0756622	0.00359193
7.64e-268	0.537846	0.643	0.042	1.47e-263	8	Rnf128	Rnf128	0.0354543	0.00468308	0.046021	0.000815805	0.00267101	0.0628283	0.0232759	0.107408	0.47237	0.0066151	0.00885281	0.00482057	0.0072898
5.92e-267	1.96412	0.881	0.114	1.14e-262	8	Atp1b1	Atp1b1	0.247957	0.0854037	0.0296731	0.0196403	0.123499	0.0204771	0.0893887	0.23834	1.8544	0.0330983	0.0184786	0.284144	0.060168
7.77e-267	0.402369	0.468	0.017	1.5e-262	8	Cdo1	Cdo1	0.00129487	0.00939051	0.00343039	0.0101711	0.0209006	0.00839665	0.013836	0.0482593	0.303698	0	0.00104427	0.00401009	0.00601796
1.21e-265	1.42733	0.37	0.007	2.34e-261	8	Olfm4	Olfm4	0.00102621	0.00382276	0.00444088	0.00265028	0.000974874	0.00371175	0.00159583	0.0245887	0.61512	0.0219931	0.00203157	0.00549443	0
2.3e-265	0.723047	0.711	0.057	4.44e-261	8	Mapk13	Mapk13	0.00783271	0.00860537	0.0563147	0.00933915	0.00808494	0.00972977	0.0591149	0.1621	0.633049	0.121884	0.0152308	0.154616	0.00384451
7.89e-265	0.382645	0.596	0.034	1.52e-260	8	Met	Met	0.00215647	0	0.0108462	0.00204137	0.0276125	0.00400446	0.00660701	0.062222	0.333937	0.00888766	0.176361	0.0593498	0
8.16e-265	0.478092	0.6	0.034	1.57e-260	8	Tc2n	Tc2n	0.00892387	0.0070463	0.00414968	0.00423769	0.00150754	0.00542019	0.00947472	0.316892	0.424507	0.0151348	0.0666266	0.00252389	0.00735888
2.9e-263	0.274396	0.553	0.027	5.6e-259	8	Epb41l4b	Epb41l4b	0.00600499	0.00812399	0.00194659	0.00649683	0.0282082	0	0.00978256	0.212366	0.272908	0	0.00336744	0.0169411	0.015607
9.98e-263	0.494985	0.587	0.034	1.92e-258	8	Kcnq1	Kcnq1	0.00788428	0.00166712	0.0183857	0.00192487	0.00644654	0.0028045	0.00834321	0.121103	0.400767	0.00687351	0.124658	0	0.0063308
2.56e-262	0.351528	0.621	0.038	4.94e-258	8	Llgl2	Llgl2	0.0252478	0.0197253	0.0126713	0.0170051	0.0116485	0.00700299	0.0300609	0.11484	0.333193	0	0.0123297	0.0260022	0.0452615
2.86e-261	0.379856	0.587	0.034	5.52e-257	8	Nipal2	Nipal2	0.00246494	0.00173367	0.00220726	0.0405971	0.0332316	0.00178157	0.00235638	0.169059	0.330137	0.00845933	0.00994476	0.00128493	0.0211617
7.13e-261	1.25748	0.711	0.058	1.38e-256	8	Car2	Car2	0.0502987	0.0259222	0.00900667	0.0314913	0.00564334	0.00293477	0.0523152	0.122663	0.881578	0.0826612	0.232396	0.120686	0.0108431
1.07e-260	0.500594	0.711	0.054	2.07e-256	8	Adgrg1	Adgrg1	0.0116753	0.00655497	0.00386302	0.0032174	0.00511915	0.0978098	0.0142483	0.0942748	0.481686	0.0254058	0.607041	0.00236177	0.00504418
2.37e-260	0.436297	0.57	0.031	4.57e-256	8	Ttc39a	Ttc39a	0.00445205	0.00268039	0.00555378	0.00500252	0.00188379	0.00274455	0.0183172	0.156546	0.365642	0.0205654	0.00340288	0.195909	0
4.25e-260	0.267735	0.502	0.021	8.2e-256	8	Glis3	Glis3	0.00210395	0.00562682	0.00334868	0.017837	0.0356474	0.0158752	0.00788897	0.0265381	0.226429	0	0.00788293	0	0.0173024
1.77e-257	0.6978	0.481	0.02	3.41e-253	8	Fgfr3	Fgfr3	0.00224253	0.000747379	0.000713602	0.00754697	0.00557622	0.00165123	0.00396011	0.081482	0.488931	0	0.0801671	0.0217047	0.0328828
2.64e-255	0.347166	0.621	0.039	5.1e-251	8	Syngr1	Syngr1	0.00558124	0.00126711	0.0488949	0.0190643	0.008227	0.153704	0.0421046	0.0157571	0.333666	0.0208378	0.000787594	0.00334754	0.0123439
1.01e-251	3.06	0.97	0.185	1.94e-247	8	Krt18	Krt18	0.145179	0.130691	0.0864938	0.0980486	0.0488518	0.103172	0.111605	1.19826	3.08141	0.16093	0.0828988	0.0835147	0.117406
1.31e-250	0.745701	0.613	0.04	2.52e-246	8	5330417C22Rik	5330417C22Rik	0.0129915	0.0026875	0.00419746	0.0103959	0.00706564	0.00676535	0.0116184	0.487198	0.634255	0.0164937	0	0.0133662	0.00613262
1.5e-248	0.425069	0.617	0.043	2.89e-244	8	C77080	C77080	0.00348559	0.00251181	0.00849593	0.0712356	0.0252538	0	0.013345	0.0758747	0.369618	0	0.0693388	0.0185025	0.071281
1.62e-248	0.391018	0.523	0.027	3.12e-244	8	Sgms2	Sgms2	0.00552432	0	0.0194049	0.0122925	0.0283283	0.00366256	0.0104179	0.0453603	0.316192	0.0667	0.00102487	0.00793075	0.017425
6.93e-248	0.523881	0.664	0.052	1.34e-243	8	Magi1	Magi1	0.00420994	0.00504836	0.00412676	0.0294871	0.0334789	0	0.00735556	0.0839176	0.453533	0	0.350754	0.00945209	0.0938935
3.78e-247	2.14917	0.74	0.077	7.29e-243	8	Gsta4	Gsta4	0.0287472	0.0135152	0.0171378	0.159803	0.129835	0.0148695	0.0271074	0.248593	1.48153	0.0366645	0.0151804	0.00742293	0.0583283
1.89e-246	0.309627	0.464	0.019	3.65e-242	8	Hgfac	Hgfac	0.00585563	0.00214429	0.000531147	0.00339627	0.00435733	0.00572628	0.00960027	0.142891	0.253828	0	0.00095851	0.014326	0
1.18e-245	0.712975	0.357	0.008	2.28e-241	8	Msln	Msln	0.00181814	0.00426492	0.0014504	0.00417345	0.00464105	0.00122094	0.00503184	0.0528164	0.381978	0.00623034	0.00146444	0	0.00284914
5.41e-245	0.469907	0.63	0.045	1.04e-240	8	Rassf7	Rassf7	0.0364952	0.0382818	0.0300111	0.00317247	0.00718933	0.00915718	0.042641	0.0755166	0.420762	0.0200548	0.0191639	0.0502221	0.0105476
1.39e-244	0.464407	0.485	0.021	2.69e-240	8	Sdcbp2	Sdcbp2	0.0598566	0.00293784	0.00536588	0.0024691	0.00434641	0.00165479	0.0209565	0.0117453	0.342532	0.0125246	0.0203115	0	0.00749325
1.69e-244	0.34224	0.532	0.028	3.25e-240	8	Klc3	Klc3	0.0424473	0.00289647	0.00396602	0.0136441	0.00864499	0.00197507	0.0321947	0.0594791	0.289517	0	0.00146578	0.00548676	0.00918888
2.05e-244	0.379476	0.553	0.033	3.95e-240	8	AI661453	AI661453	0.00212503	0.00200998	0.00188913	0.0386893	0.0406574	0.00293207	0.00209318	0.0763706	0.311989	0	0.028852	0.00314944	0.0076124
4.47e-243	0.251827	0.464	0.019	8.62e-239	8	Ildr1	Ildr1	0.018317	0.0118971	0.00103995	0.000596855	0.00130068	0.00764722	0.0314367	0.0447425	0.224276	0	0	0.0283397	0
1.06e-240	0.516088	0.706	0.06	2.05e-236	8	Rap1gap	Rap1gap	0.0130102	0.0184617	0.0140624	0.0193693	0.0170377	0.0353576	0.0175493	0.485385	0.518211	0.0391896	0.0220046	0.0325837	0.0332853
5.83e-239	0.411687	0.643	0.048	1.12e-234	8	Fam84b	Fam84b	0.024895	0.0262009	0.0213573	0.00531354	0.00148755	0.0380722	0.020456	0.0822584	0.390062	0.0182892	0.225608	0.0112983	0.013261
1.22e-238	0.529877	0.587	0.04	2.36e-234	8	Slc4a4	Slc4a4	0.00352662	0.00314708	0.00200668	0.0342781	0.184965	0.00202397	0.0063327	0.0313185	0.431555	0	0.00930004	0.00212984	0.00254478
6.99e-238	0.954159	0.387	0.011	1.35e-233	8	Sptssb	Sptssb	0.0105707	0.00869499	0.0063173	0.00168901	0.0102066	0.00392604	0.00298287	0.0434987	0.502252	0.0127657	0.00107158	0.00692555	0.00602575
6.27e-237	0.281138	0.387	0.011	1.21e-232	8	Tmc5	Tmc5	0.000937406	0	0.00241073	0	0	0	0.00450654	0.105927	0.210682	0	0.00104535	0.00642923	0.0152371
4.81e-236	0.39228	0.579	0.037	9.27e-232	8	Mmp15	Mmp15	0.00519552	0.00557821	0.000562255	0.00403674	0.0179898	0.00925821	0.00432288	0.0903524	0.350936	0.0199466	0.363309	0.00950938	0.0121401
2.98e-235	0.335988	0.523	0.03	5.75e-231	8	9130008F23Rik	9130008F23Rik	0.00492056	0.00347924	0.0115606	0.0281286	0.0473721	0	0.0089362	0.0202021	0.286022	0	0.00965263	0.0512592	0.0339836
3.07e-233	0.409382	0.438	0.018	5.92e-229	8	Slc38a4	Slc38a4	0	0	0.000621009	0.0270832	0.0166978	0.00150146	0.0076878	0.0276754	0.313703	0.00182608	0.0866205	0.00128493	0
7.64e-233	0.580233	0.609	0.044	1.47e-228	8	Palmd	Palmd	0.00442792	0.00638654	0.00433104	0.00630203	0.0408492	0.00378146	0.00256927	0.077722	0.488791	0	0.607368	0.00274853	0.00735888
1.26e-229	0.59046	0.617	0.048	2.43e-225	8	Aldoc	Aldoc	0.0125526	0.0255928	0.0874685	0	0.00407353	0.00736049	0.0400478	0.0888843	0.497046	0.0185667	0.0100922	0.0759985	0.00466811
3.05e-229	1.3862	0.932	0.171	5.88e-225	8	Stard10	Stard10	0.0585336	0.0621826	0.0208289	0.360425	0.212146	0.00701372	0.0869977	0.512694	1.45997	0.101844	0.0593237	0.106181	0.134085
5.76e-228	1.79701	0.528	0.033	1.11e-223	8	Wfdc18	Wfdc18	0.00567663	0.0116003	0.0403139	0.00383501	0.0053251	0.0386107	0.0108878	0.12441	0.789571	0.031656	0.0157228	0.0126215	0.00824954
3.53e-224	0.330596	0.613	0.046	6.8e-220	8	Map7	Map7	0.0437607	0.0305642	0.0095029	0.0238941	0.0276067	0.00294149	0.0227441	0.111996	0.29552	0	0.0292268	0.0159247	0.0101699
1.1e-223	0.389371	0.421	0.017	2.12e-219	8	Slc15a2	Slc15a2	0.00373663	0.0116176	0.0166539	0.00154101	0.0025083	0.0279214	0.0195469	0.0373878	0.290962	0.0194263	0.00314368	0.00267953	0.00254478
1.97e-222	0.930231	0.685	0.069	3.8e-218	8	Lurap1l	Lurap1l	0.00527373	0.00299247	0.00260531	0.0463777	0.114078	0.00743417	0.0174378	0.109338	0.719482	0.00971527	0.248075	0.00328862	0.25589
3.85e-222	0.259996	0.468	0.023	7.42e-218	8	Elmo3	Elmo3	0.0146711	0	0.00488867	0.0156558	0.0230672	0.00578711	0.0076268	0.0448512	0.210887	0	0.0315448	0.00724416	0.00853257
1.66e-218	0.280735	0.57	0.039	3.21e-214	8	Hook1	Hook1	0.0403295	0.023575	0.00765625	0.00570517	0.00196403	0.00120365	0.0504241	0.169348	0.274042	0	0.00929473	0.0413291	0.00569417
2.38e-216	0.752409	0.451	0.023	4.59e-212	8	Pah	Pah	0.00474313	0.00400468	0.00606907	0.00154083	0.00408924	0.0015376	0.00524345	0.213152	0.520746	0	0.00150405	0.00569897	0.00660298
6.15e-216	0.800978	0.834	0.116	1.19e-211	8	Lsr	Lsr	0.020488	0.0116185	0.278709	0.00933202	0.0112793	0.0950873	0.0964195	0.16128	0.780553	0.0451555	0.0446672	0.177278	0.0175977
3.06e-215	0.566658	0.723	0.08	5.91e-211	8	Cdc42ep1	Cdc42ep1	0.00353967	0	0.00295241	0.109254	0.0877284	0.00150387	0.00664177	0.0876742	0.497769	0.000997992	0.297452	0.00557156	0.161554
1.83e-213	0.370513	0.264	0.003	3.53e-209	8	Alb	Alb	0.000592672	0.00125514	0.000616676	0.00245533	0	0	0.00098509	0.00777848	0.236006	0	0	0	0
8.32e-213	1.16183	0.881	0.151	1.6e-208	8	Ptprf	Ptprf	0.0150892	0.0136499	0.0124336	0.23072	0.420162	0.0129306	0.0366285	0.402022	1.16653	0.0213482	0.0693476	0.084352	0.475634
2.33e-211	0.753377	0.489	0.03	4.49e-207	8	Vsig2	Vsig2	0.00410025	0.00597542	0.00563521	0.00253759	0.00451446	0.00607472	0.00212242	0.103749	0.525533	0.00777074	0.16782	0.00444736	0.0404987
2.34e-211	0.437693	0.528	0.034	4.51e-207	8	Rassf9	Rassf9	0.000126907	0.0016962	0.00146336	0.009818	0.00877959	0	0.00235928	0.0484875	0.374114	0.00778601	0.610402	0	0
1.64e-209	1.08911	0.353	0.011	3.17e-205	8	Akr1b7	Akr1b7	0.0101357	0.00741043	0.00135825	0.00598463	0.00203965	0.00820097	0.00134959	0.074408	0.445203	0.00771339	0	0.00180868	0.0057996
9.74e-209	0.448797	0.732	0.084	1.88e-204	8	Cyb561	Cyb561	0.00224226	0.00450167	0.012912	0.088813	0.0843102	0.00475567	0.0220051	0.180147	0.45485	0.0312426	0.356674	0.0113107	0.00512831
8.92e-208	0.284308	0.494	0.029	1.72e-203	8	F2rl1	F2rl1	0.0783236	0.00414617	0.00221996	0.0283229	0	0.00360071	0.0146766	0.0412105	0.261442	0	0.0123458	0.00382855	0
6.84e-207	0.600703	0.574	0.045	1.32e-202	8	Sfn	Sfn	0.0460245	0.0554146	0.0142649	0.0113522	0.011513	0.0143367	0.023333	0.134628	0.458569	0.0295663	0.0484331	0	0
1.65e-206	0.37104	0.6	0.051	3.18e-202	8	Galnt3	Galnt3	0.00510446	0	0.076037	0.0495853	0	0.0198737	0.0389128	0.131086	0.343117	0.00602193	0.010859	0.0116359	0.00474352
2.2e-206	0.503462	0.604	0.053	4.24e-202	8	Cda	Cda	0.00462377	0.00710095	0.00293831	0.0616505	0.0335875	0.00927855	0.00738679	0.0739676	0.431367	0	0.370525	0.00718084	0
1.34e-205	0.300677	0.485	0.03	2.58e-201	8	Sdsl	Sdsl	0.00118873	0.00366451	0.000444268	0.031867	0.0606232	0	0.00884567	0.0924984	0.252243	0	0.00150212	0.00357201	0.00808781
2.46e-205	0.251145	0.323	0.009	4.74e-201	8	Pls1	Pls1	0.0012231	0.0038989	0.00116831	0.00221533	0.00336404	0	0.0104926	0.0561494	0.188545	0.00483022	0	0.00521971	0
1.35e-204	1.6791	0.945	0.22	2.61e-200	8	Spint2	Spint2	0.305769	0.160024	0.0662861	0.0232615	0.0386687	0.0222411	0.300155	0.582736	1.89688	0.171792	0.350276	0.826422	0.193703
9.24e-202	0.874089	0.787	0.119	1.78e-197	8	Tmc4	Tmc4	0.0288857	0.0196902	0.0256676	0.174195	0.173372	0.0302478	0.0271198	0.22006	0.849981	0.0873979	0.105724	0.0261667	0.073701
6.12e-201	0.730854	0.787	0.113	1.18e-196	8	Pcbd1	Pcbd1	0.00857892	0.0109296	0.00833246	0.299383	0.199293	0.00968142	0.0222687	0.271515	0.718342	0.0219924	0.0359571	0.0114366	0.0253125
3.12e-200	0.295429	0.557	0.043	6.01e-196	8	0610040J01Rik	0610040J01Rik	0.00268052	0	0.0624082	0.0111632	0.00833683	0.0954271	0.0249743	0.0302479	0.282213	0.0589842	0.00866111	0.0132109	0
4.79e-199	0.301926	0.485	0.03	9.23e-195	8	Plxnb1	Plxnb1	0.00915705	0.00126826	0.00239259	0.0139519	0.0237612	0	0.0137194	0.145714	0.258669	0.0280904	0.00503311	0.0111641	0.178102
3.48e-198	0.259298	0.528	0.039	6.72e-194	8	2310030G06Rik	2310030G06Rik	0	0.00167298	0.00251962	0.0685917	0.0626417	0	0.00681918	0.055309	0.239063	0	0	0	0.054806
4.15e-198	0.616624	0.732	0.087	8e-194	8	Bcam	Bcam	0.00136946	0	0.0523854	0.0461197	0.0560386	0.0198174	0.0264634	0.0560144	0.585892	0.000997992	0.522697	0.0216621	0.84728
2.63e-194	0.425354	0.409	0.02	5.07e-190	8	Foxq1	Foxq1	0.00325992	0.00203117	0.00238421	0.0693196	0.00435444	0.00245761	0.0041683	0.0866932	0.303401	0	0.00392078	0.00377817	0
1.71e-190	0.513857	0.723	0.091	3.3e-186	8	Ptprk	Ptprk	0	0.00820383	0.00203329	0.109941	0.0953029	0.00261924	0.0136678	0.138078	0.491703	0.000997992	0.444959	0	0.304494
1.39e-189	1.73313	0.749	0.119	2.68e-185	8	Tmem45a	Tmem45a	0.0113007	0.0233613	0.00704219	0.308113	0.338967	0.010824	0.0243103	0.192447	1.42733	0.0213626	0.0159642	0.0104943	0.103371
1.45e-189	0.357613	0.604	0.057	2.79e-185	8	Card10	Card10	0.00506914	0.00195767	0.0142059	0.0126811	0.0550479	0.0133897	0.004375	0.0999289	0.338802	0.0863344	0.387615	0.0220236	0.00887473
5.63e-189	1.32121	0.732	0.104	1.09e-184	8	2200002D01Rik	2200002D01Rik	0.0222652	0.0229832	0.00738312	0.189084	0.0905128	0.0245877	0.0240042	0.132367	1.04673	0.0324531	0.421368	0.141795	0.32627
1.66e-188	0.271022	0.251	0.004	3.21e-184	8	Gpa33	Gpa33	0.00407296	0.00195261	0	0.000846273	0.00130355	0	0	0.0258358	0.184375	0	0.00101893	0.00728154	0
4.13e-188	0.304263	0.54	0.044	7.96e-184	8	Dcbld1	Dcbld1	0.00332493	0.00919455	0.00405528	0.0323404	0.00844707	0	0.0119395	0.0883084	0.291027	0	0.302957	0.00236177	0.142386
2.46e-187	0.455676	0.591	0.055	4.75e-183	8	Tspan15	Tspan15	0.00105942	0.000724581	0.00753883	0.00523876	0.0309681	0.00695877	0.0369299	0.0892185	0.423935	0	0.527429	0.00328862	0.362928
8.34e-187	0.320368	0.579	0.051	1.61e-182	8	Stap2	Stap2	0.00961106	0.0071458	0.0228745	0.00426093	0.00445201	0	0.0106446	0.101784	0.312412	0.0107216	0.427469	0.124665	0
1.83e-186	0.775583	0.74	0.094	3.53e-182	8	Sorbs2	Sorbs2	0.00350234	0.00382727	0.00757231	0.0741685	0.192335	0.00735591	0.0222184	0.212265	0.753657	0.0140236	0.96857	0.00935917	0.682883
3.25e-186	0.43633	0.553	0.049	6.27e-182	8	Fgfr2	Fgfr2	0.0035782	0.00260048	0.00112055	0.212423	0.0381467	0	0.0172823	0.0408348	0.381519	0	0.018572	0.00258187	0.0233319
3.68e-186	0.365344	0.468	0.032	7.1e-182	8	5730559C18Rik	5730559C18Rik	0.00346888	0.00171062	0.000608972	0.0772077	0.0200718	0	0.00723121	0.0717439	0.28406	0.00888766	0.00381278	0.0147106	0.0109828
4.39e-186	0.35687	0.596	0.055	8.47e-182	8	Lama5	Lama5	0.00220177	0.00133916	0.00506846	0.00475488	0.0314567	0.00492887	0.00888843	0.206947	0.342944	0.0131751	0.370573	0.00668088	0.326178
9.72e-185	1.79999	0.549	0.051	1.87e-180	8	Lgals4	Lgals4	0.0253984	0.0250225	0.0202628	0.0157348	0.0325471	0.0292639	0.0194805	0.238108	1.04757	0.024183	0.0219197	0.0545286	0.0263013
6.08e-184	0.41254	0.562	0.05	1.17e-179	8	Mpzl2	Mpzl2	0.00338826	0.00202212	0.000767225	0.266606	0.0222506	0.00259182	0.00967285	0.101237	0.371418	0.0196629	0.00170579	0.0326475	0.0297578
2.34e-183	0.588196	0.702	0.087	4.51e-179	8	Ano1	Ano1	0.00268458	0	0.00573242	0.216889	0.138647	0.0153938	0.0140256	0.214528	0.559581	0	0.0071332	0	0.770185
2.42e-183	0.256651	0.485	0.035	4.68e-179	8	Epb41l5	Epb41l5	0.00733728	0.00746084	0.00418579	0.0412884	0.0445167	0.00253378	0.0160839	0.111255	0.239455	0.00812764	0.00400099	0.00128493	0.0118876
2.73e-183	3.09032	0.732	0.112	5.27e-179	8	Lcn2	Lcn2	0.0368648	0.0354904	0.042235	0.0584125	0.260177	0.0456653	0.0502197	0.602793	2.05883	0.345426	0.104299	0.0363574	0.0363622
2.83e-183	0.500272	0.634	0.067	5.47e-179	8	Parm1	Parm1	0.00281175	0.00765596	0.00351658	0.031908	0.144942	0.0036961	0.0274268	0.225234	0.476768	0	0.0547495	0.0159494	0.726693
5.76e-183	0.546568	0.587	0.06	1.11e-178	8	Ces2g	Ces2g	0.00317707	0.00197699	0.00365468	0.0409761	0.185983	0.00754344	0.00796556	0.039841	0.446491	0	0.154986	0.00720394	0
8.74e-182	0.294944	0.532	0.045	1.68e-177	8	Erbb2	Erbb2	0.00219621	0.00318268	0.000762431	0.066316	0.0658813	0	0.004339	0.0287257	0.257743	0	0.073732	0	0.105244
6.75e-181	0.742903	0.596	0.06	1.3e-176	8	Hbegf	Hbegf	0.0123491	0.00101677	0.0693857	0.0508389	0.0235459	0.0258376	0.0177959	0.105072	0.532818	0.170024	0.0857116	0.019986	0.229031
8.4e-181	0.541642	0.579	0.052	1.62e-176	8	Upp1	Upp1	0.0132031	0.00354536	0.0229183	0.00666706	0.00318101	0.00585768	0.0151959	0.0386053	0.428724	0.277121	0.742292	0.0600292	0
1.44e-175	1.15894	0.736	0.113	2.78e-171	8	Scara3	Scara3	0.00955859	0.00475945	0.00426686	0.186443	0.736996	0.00891943	0.0235972	0.149793	1.0187	0.00253378	0.0206152	0.0159736	0.0567944
3.15e-175	0.272412	0.336	0.014	6.07e-171	8	Nr0b2	Nr0b2	0.00286124	0.00414581	0.00210592	0.000663549	0	0.00320432	0.00138309	0.137448	0.19727	0.00871397	0	0.00444736	0.00474305
3.72e-174	0.299639	0.481	0.037	7.18e-170	8	Slc12a8	Slc12a8	0.00372158	0.00233354	0.00159177	0.0403145	0.0300385	0.00515548	0.00729894	0.136557	0.261482	0.0175961	0.0479605	0.00730157	0
4.86e-174	0.254047	0.54	0.049	9.38e-170	8	Plekha7	Plekha7	0.0141241	0.0113383	0.0133108	0.0577396	0.042152	0.0150357	0.0216915	0.0710527	0.247639	0.0207467	0.0869363	0.0194691	0.0112473
5.5e-173	0.393247	0.647	0.077	1.06e-168	8	Myo1d	Myo1d	0.00178116	0.00346184	0.00386372	0.216564	0.0438148	0	0.0102148	0.0861426	0.385024	0.00623763	0.141545	0.00128493	0.304835
1.45e-172	0.370934	0.472	0.036	2.8e-168	8	Car9	Car9	0.00231917	0	0.04905	0.00290508	0.00253377	0.0295192	0.0208	0.104178	0.301586	0.0078715	0.0081121	0.038393	0.0144087
2.25e-172	0.370135	0.574	0.059	4.33e-168	8	Lgr4	Lgr4	0.00787339	0.00330498	0.0108117	0.130027	0.075354	0.0146355	0.0115546	0.088237	0.349426	0	0.0454063	0.00821835	0.108151
3.75e-172	0.362112	0.617	0.066	7.23e-168	8	Cmtm8	Cmtm8	0.00421797	0.00775648	0.0447709	0.00279556	0.0037145	0.0287035	0.0209989	0.110659	0.36233	0.0349778	0.567153	0.0468587	0.00650045
5.27e-172	0.872161	0.77	0.125	1.02e-167	8	Slc12a2	Slc12a2	0.0271612	0.0207103	0.0475191	0.101244	0.0926519	0.0493456	0.0543288	0.281606	0.811779	0.00441925	0.274601	0.0131585	0.945097
7.07e-170	0.258832	0.545	0.049	1.36e-165	8	Hid1	Hid1	0.0365262	0.0016638	0.00503661	0.00637143	0.011408	0	0.0436291	0.260195	0.261545	0.0243177	0.125294	0.00236177	0.0108474
1.7e-169	0.261268	0.485	0.038	3.29e-165	8	Acer2	Acer2	0.0158432	0.0031517	0.00548383	0.00306301	0.00242046	0.00709806	0.00724489	0.0951448	0.238726	0.00771339	0.369611	0	0.0192357
3.81e-166	0.501997	0.698	0.096	7.35e-162	8	Etl4	Etl4	0.00181708	0.00544545	0.00681361	0.233251	0.0313754	0.050573	0.0346091	0.144854	0.480287	0.0154646	0.39061	0.0137466	0.128478
5.32e-164	0.335387	0.332	0.015	1.03e-159	8	Anxa8	Anxa8	0.00260631	0	0.000624282	0.0375988	0.0236305	0.00295967	0.00108501	0.0302524	0.229592	0	0	0	0.00936445
5.35e-164	0.2766	0.264	0.007	1.03e-159	8	Gm3336	Gm3336	0.00105382	0.00141484	0.00166822	0.000994056	0	0.00521828	0.00559501	0.000600021	0.179146	0.00660365	0.000816343	0.0464461	0
1.36e-163	0.509707	0.694	0.104	2.62e-159	8	Cyp2j6	Cyp2j6	0.00498973	0.00330221	0.00544822	0.17696	0.182659	0.0494431	0.0127283	0.0754653	0.487492	0.00907931	0.175134	0.00236177	0.0982589
3.98e-161	0.372993	0.481	0.042	7.68e-157	8	Fjx1	Fjx1	0	0.00168525	0.000873214	0.0642232	0.036613	0	0.00634813	0.0650207	0.311164	0	0.111043	0	0.278002
6.51e-161	0.318471	0.528	0.051	1.25e-156	8	Mboat1	Mboat1	0.0623	0.00539016	0.0335852	0.0230269	0.0198084	0.0162086	0.0766897	0.055606	0.303648	0.0145929	0.0163299	0.00767148	0.0271168
7.97e-161	0.446805	0.502	0.046	1.54e-156	8	Ncald	Ncald	0.0211331	0.00183789	0.000568824	0.0681952	0.0911262	0	0.0333904	0.0361221	0.359123	0	0.0103641	0.0424185	0.197943
1.45e-160	0.311467	0.387	0.024	2.8e-156	8	S100b	S100b	0.00285007	0.00119738	0.00123824	0.0435127	0.0809737	0	0.00214185	0.0105713	0.239843	0	0.0046115	0	0.0403396
1.65e-160	0.256834	0.494	0.043	3.18e-156	8	Igsf9	Igsf9	0.00378853	0.0221162	0.0706019	0.00415088	0.00367454	0.0256969	0.0354528	0.0583263	0.239138	0.03742	0.00261832	0.0664042	0.0112123
1.53e-158	1.1129	0.796	0.156	2.95e-154	8	Sdc1	Sdc1	0.0257357	0.021194	0.131945	0.356433	0.149527	0.0220156	0.160667	0.287228	0.986156	0.0324201	0.0728284	0	0.339525
2.23e-158	0.359005	0.519	0.052	4.3e-154	8	Aldh1l1	Aldh1l1	0.00293838	0.0013794	0.0226225	0.0455446	0.076109	0.0325128	0.00335208	0.147474	0.30211	0.00419297	0.0125155	0	0.0038055
2.92e-158	0.449125	0.66	0.087	5.63e-154	8	Eepd1	Eepd1	0.0032824	0.00183387	0.141449	0.00360527	0.0108013	0.152122	0.0593854	0.0514016	0.419648	0.0558104	0.117038	0.137997	0.0308622
4.76e-158	0.728713	0.779	0.15	9.18e-154	8	Plpp2	Plpp2	0.0188669	0.0228922	0.241728	0.0760676	0.0445921	0.114603	0.122549	0.129747	0.726804	0.052445	0.129516	0.0762576	0.108932
8.56e-158	0.322124	0.489	0.043	1.65e-153	8	Sema3c	Sema3c	0.00426161	0.00334918	0.00248514	0.0643769	0.217859	0	0.0112077	0.0620849	0.281914	0	0.0147034	0	0.025507
8.01e-156	0.281304	0.485	0.045	1.54e-151	8	Rtkn	Rtkn	0.00141968	0.00199427	0.014844	0.0508538	0.0501	0.0155514	0.00708201	0.0790465	0.245054	0	0.0685923	0.00181379	0.0412555
1.4e-155	1.60901	0.579	0.074	2.69e-151	8	Ctse	Ctse	0.0928602	0.0595616	0.0277216	0.00903792	0.0158457	0.0329459	0.0561308	0.317544	1.10131	0.0488159	0.0215837	0.0337947	0.0264233
4.67e-155	0.268956	0.485	0.043	9.01e-151	8	Slc35g1	Slc35g1	0.0551587	0.00276331	0.0200981	0.00423909	0.0177206	0.0390021	0.0605014	0.0400648	0.239852	0.00441925	0.00139145	0.0204792	0.00305927
7.69e-155	0.413584	0.277	0.01	1.48e-150	8	Duox2	Duox2	0.00429333	0.00304155	0.00149605	0.00221596	0.0020942	0	0.00374168	0.0716247	0.241871	0	0.0217251	0	0
2.61e-153	1.96018	0.783	0.149	5.03e-149	8	Pglyrp1	Pglyrp1	0.190724	0.151356	0.106282	0.0241264	0.0221293	0.0112638	0.13133	0.207512	1.49273	0.769249	0.200932	0.334043	0
2.94e-152	0.307338	0.609	0.074	5.66e-148	8	Sort1	Sort1	0.00837202	0.00531818	0.0556993	0.0461766	0.0370358	0.0449615	0.0450444	0.127194	0.320065	0.0565678	0.0756425	0.0738026	0.312886
7.55e-152	0.638263	0.706	0.118	1.46e-147	8	Pld1	Pld1	0.00944593	0.00647972	0.117885	0.103206	0.0977369	0.150314	0.0272557	0.132889	0.604993	0.0511641	0.132827	0.0186693	0.156639
9.08e-152	0.268156	0.549	0.059	1.75e-147	8	Rgs5	Rgs5	0.0150818	0.0195972	0.0122107	0.0141594	0.0798965	0.0165678	0.0358953	0.210472	0.778344	0.0758572	0.0660367	0.00707914	3.45575
1.16e-149	0.328724	0.434	0.036	2.23e-145	8	Gipc2	Gipc2	0.000929926	0	0.00170372	0.112681	0.0298006	0.00519689	0.012068	0.023382	0.266187	0.0105651	0.0353243	0	0.121117
3.2e-149	1.31038	0.928	0.248	6.17e-145	8	Cd24a	Cd24a	0.0534222	0.447879	0.378128	0.0185256	0.0182567	0.0391263	0.655378	0.870839	1.68968	1.01582	0.140065	0.626097	0.0377397
5.5e-148	0.347975	0.591	0.076	1.06e-143	8	Sh3rf1	Sh3rf1	0.0131641	0.0069833	0.0230837	0.0892081	0.0928294	0.0202641	0.0226149	0.0921167	0.327604	0	0.0734882	0.0311119	0.0966613
1.21e-147	0.844486	0.838	0.183	2.34e-143	8	Meis2	Meis2	0.00629697	0.0106294	0.00799654	0.483438	0.600784	0.0148598	0.0432603	0.422588	0.948672	0.017779	0.524443	0.0133595	0.33655
2.5e-147	0.537001	0.596	0.077	4.83e-143	8	Hs3st1	Hs3st1	0.0171413	0.0591669	0.00505342	0.118759	0.11881	0.00362816	0.0175823	0.0210137	0.465847	0.00822062	0.359039	0.0553764	0.0537105
1.58e-146	0.668595	0.562	0.072	3.05e-142	8	Shf	Shf	0.0259426	0.0194891	0.0177534	0.10527	0.0838016	0.0284642	0.0174149	0.0679336	0.52525	0.01318	0.102431	0	0.0181279
1.83e-146	0.343375	0.472	0.043	3.54e-142	8	Bik	Bik	0.0341247	0.00393336	0.0013166	0.00704766	0.0174381	0.00142428	0.0345042	0.0222059	0.260029	0	0.355005	0.0155012	0.030609
1.41e-144	0.535882	0.723	0.129	2.73e-140	8	Atp9a	Atp9a	0.0265377	0.00497979	0.00802683	0.242837	0.218029	0.00559678	0.0278744	0.148949	0.540306	0.00728348	0.323592	0.0125557	0.147182
6.38e-144	0.296726	0.523	0.056	1.23e-139	8	Stox2	Stox2	0.00539907	0	0.00792737	0.0178051	0.0333406	0.0136926	0.0122325	0.182178	0.304536	0.0185067	0.557286	0.00807156	0.0107771
2.67e-143	0.653303	0.74	0.14	5.14e-139	8	Rida	Rida	0.0575583	0.0762587	0.058587	0.150557	0.0963198	0.0998183	0.0949698	0.101301	0.63319	0.0577569	0.0934194	0.0414019	0.044346
6.42e-143	0.339336	0.532	0.062	1.24e-138	8	Cep170b	Cep170b	0.0100784	0.0149496	0.0117319	0.100193	0.0525071	0.00539774	0.0254377	0.0887027	0.294354	0.0248885	0.015111	0.0133979	0.0464854
9.99e-143	0.552434	0.732	0.126	1.93e-138	8	Gata6	Gata6	0.00730816	0.00520311	0.00486855	0.399809	0.399948	0.00856404	0.0366421	0.152258	0.567914	0.00421784	0.111296	0.0116964	0.044772
1.72e-140	0.454617	0.681	0.111	3.31e-136	8	Ddr1	Ddr1	0.0239874	0.00360608	0.0551264	0.120661	0.169748	0.0122057	0.0471395	0.159084	0.454344	0.000997992	0.0109335	0.198971	0.241912
2.29e-140	0.549129	0.694	0.117	4.42e-136	8	Auts2	Auts2	0.0814656	0.00275032	0.0054279	0.181111	0.324208	0.0462204	0.0395129	0.0659457	0.563612	0.033512	0.164996	0.0264576	0.107129
4.57e-139	0.395632	0.643	0.094	8.81e-135	8	Carmil1	Carmil1	0.00419551	0.0805118	0.0309574	0.129636	0.0995133	0.0277223	0.0340144	0.0710221	0.37786	0.0156524	0.0828345	0.149047	0.0662114
5.59e-139	0.459854	0.694	0.115	1.08e-134	8	Fnbp1l	Fnbp1l	0.0162055	0.00443388	0.0677296	0.073322	0.0334574	0.0687224	0.0536112	0.201119	0.4953	0.0922853	0.452761	0.213224	0.156681
6.65e-139	0.288852	0.481	0.051	1.28e-134	8	Hebp2	Hebp2	0.00319035	0.00339824	0.0437802	0.0561396	0.0761066	0.00134135	0.0148673	0.0257684	0.25589	0.0110738	0.00354318	0.0193373	0.0338588
1.49e-138	0.376483	0.306	0.016	2.87e-134	8	Tspan1	Tspan1	0.0111132	0.0102105	0.00151638	0.0065005	0.0025445	0.00493927	0.00218541	0.126085	0.246438	0	0	0	0
1.66e-138	0.837423	0.668	0.102	3.19e-134	8	Tesc	Tesc	0.380766	0.00788942	0.0114474	0.005734	0.00615303	0.00523843	0.154184	0.112584	0.767891	0.0384677	0.00580493	0.0897779	0.301369
1.83e-137	0.32098	0.536	0.062	3.53e-133	8	Tspan7	Tspan7	0.00645081	0.0042524	0.0271329	0.00907849	0.0250742	0.0493282	0.0166523	0.0417613	0.318777	0.00562597	0.723104	0.00860538	0.16909
2.04e-137	0.506237	0.715	0.127	3.93e-133	8	Myo6	Myo6	0.0433182	0.00514904	0.0120141	0.218473	0.155375	0.00154482	0.0333177	0.122038	0.520681	0	0.470751	0.0219896	0.267307
3.14e-137	3.4316	0.983	0.615	6.06e-133	8	Clu	Clu	0.586701	0.585382	0.46749	0.450132	0.91421	0.491327	0.497966	3.09749	4.7389	0.925174	1.36874	0.522407	0.547779
3.5e-137	0.722644	0.443	0.043	6.75e-133	8	Kcne3	Kcne3	0.00614089	0.0034344	0.0762902	0.00339918	0.00423202	0.0195775	0.0423017	0.07668	0.480423	0.0236616	0.124789	0.0396085	0
6.13e-137	0.491331	0.511	0.057	1.18e-132	8	Tspan12	Tspan12	0.00121514	0	0.00233273	0.034998	0.0205165	0.00447025	0.00845474	0.0772511	0.383718	0	0.623328	0	0.301233
1.47e-136	0.432033	0.638	0.096	2.83e-132	8	Vill	Vill	0.0121487	0.0109338	0.169087	0.056154	0.0424515	0.0766963	0.0431548	0.214764	0.428447	0.0671853	0.0166709	0.0502476	0.0258945
2.6e-136	0.336206	0.523	0.062	5e-132	8	Arhgef28	Arhgef28	0	0	0.00177767	0.152407	0.0400696	0	0.0176538	0.129447	0.278514	0	0.189073	0.0108609	0.00305349
1.57e-135	0.384127	0.562	0.072	3.02e-131	8	Abcc3	Abcc3	0.000126907	0.00324475	0.0850756	0.0186927	0.0239066	0.264503	0.04083	0.0669694	0.357282	0.0241189	0.035546	0.00482709	0.00584943
1.69e-135	0.278215	0.447	0.044	3.27e-131	8	Rsph9	Rsph9	0	0.00439076	0.0045015	0.0745618	0.0490875	0.0111505	0.0119224	0.0412586	0.23388	0.0181383	0.00486411	0.00128493	0.119702
1.56e-134	0.295227	0.587	0.08	3.01e-130	8	Pwwp2b	Pwwp2b	0.00573753	0.00181682	0.0645251	0.0849069	0.031323	0.0623719	0.0264052	0.0433817	0.297967	0.0602668	0.187962	0.0142708	0.0742429
5.65e-134	0.939669	0.8	0.185	1.09e-129	8	Camk2n1	Camk2n1	0.0517695	0.0145672	0.0981768	0.382126	0.526925	0.0429648	0.078808	0.178738	0.94375	0.0161025	0.226411	0.0158501	0.504326
8.08e-134	0.362641	0.451	0.045	1.56e-129	8	Samd5	Samd5	0.00357704	0	0.00185537	0.186626	0.0315879	0	0.0158698	0.0181456	0.281476	0	0.0306351	0	0.163184
8.39e-134	0.325446	0.519	0.061	1.62e-129	8	Plekha6	Plekha6	0.00835487	0.00721809	0.00396277	0.134157	0.17423	0.0109009	0.00890222	0.132782	0.300351	0	0.00322585	0.00240395	0.0219128
1.9e-133	1.4729	0.323	0.02	3.66e-129	8	Ltf	Ltf	0.00150197	0.00889915	0.0102934	0.00284994	0.00720182	0.00757496	0.0105555	0.102947	0.470083	0.0992456	0.00971639	0.0146844	0.00401953
2.48e-133	0.31889	0.272	0.013	4.78e-129	8	Agt	Agt	0.00225017	0	0.00128865	0	0.0165014	0.00223423	0.00268293	0.0535856	0.192323	0	0.00152949	0.00226368	0.0303546
8.79e-133	1.23146	0.881	0.269	1.69e-128	8	Alcam	Alcam	0.0466561	0.123747	0.629816	0.17634	0.19972	0.127156	0.371855	0.707569	1.45181	0.314534	0.0800444	0.348319	0.0306164
1.05e-132	0.63132	0.787	0.169	2.02e-128	8	Cttn	Cttn	0.0112263	0.0110151	0.0105805	0.437022	0.325001	0.0116186	0.0424449	0.199923	0.651829	0.0145162	0.369507	0.00665223	0.35651
2.16e-132	0.360813	0.583	0.084	4.16e-128	8	Frk	Frk	0.00253739	0.00366494	0.00281854	0.234549	0.115705	0.00365834	0.0130507	0.0658141	0.335923	0	0.0294033	0.00328862	0.113326
2.47e-132	0.443438	0.549	0.067	4.77e-128	8	Lamb3	Lamb3	0.0759051	0.196363	0.0188665	0.0101772	0.00865053	0.00352966	0.0322051	0.0876923	0.401057	0	0.00413275	0.0830059	0.00584271
4.2e-132	3.56663	0.953	0.417	8.09e-128	8	Spp1	Spp1	0.294376	0.326441	0.568436	0.609476	0.22663	0.504445	0.432602	1.9588	4.05423	0.494877	0.28744	0.244569	0.346732
5.97e-132	0.45295	0.651	0.106	1.15e-127	8	Arhgef5	Arhgef5	0.00560081	0.00460924	0.0138545	0.196196	0.0889597	0.0294142	0.021923	0.142127	0.425766	0.014317	0.454633	0	0.098683
1.13e-131	0.873684	0.826	0.207	2.19e-127	8	B4galt6	B4galt6	0.0131257	0.00848565	0.381278	0.0629933	0.0723192	0.520841	0.218477	0.188737	0.937335	0.199838	0.148977	0.1825	0.0677338
1.23e-131	0.283033	0.391	0.034	2.36e-127	8	Chrnb1	Chrnb1	0.00799227	0.00460058	0.00202822	0.0690664	0.015629	0.00518151	0.0120334	0.0547794	0.231808	0	0.0350023	0.0122388	0.0125566
1.59e-131	0.43331	0.672	0.111	3.06e-127	8	2900026A02Rik	2900026A02Rik	0.0174685	0.00216113	0.040149	0.125021	0.0704331	0.0180375	0.0416396	0.104072	0.447858	0.00423694	0.723615	0.0328328	0.258525
3.68e-131	0.456383	0.664	0.112	7.1e-127	8	Echdc2	Echdc2	0.0172594	0.00514429	0.0100073	0.235279	0.175085	0.00853857	0.0305553	0.40342	0.457546	0.0121881	0.00636041	0.013523	0.0282084
1.3e-130	0.76673	0.289	0.016	2.5e-126	8	Mcpt2	Mcpt2	0.0110834	0.00937285	0.011434	0.00737677	0.00181138	0.00436143	0.00375866	0.088734	0.347215	0.0183585	0.00551841	0.00513476	0
4.8e-129	0.535497	0.613	0.094	9.25e-125	8	Pamr1	Pamr1	0.00493991	0.00876329	0.004983	0.249736	0.381005	0.00118244	0.0163812	0.089742	0.493814	0.0151922	0.0492171	0.00799488	0.131012
5.1e-129	0.68768	0.821	0.197	9.84e-125	8	Jup	Jup	0.0166449	0.00388454	0.278523	0.201667	0.0699463	0.243257	0.0991993	0.236067	0.780217	0.0817646	0.589283	0.164076	0.224874
1.31e-128	0.278285	0.434	0.042	2.53e-124	8	Nr5a2	Nr5a2	0.0129692	0.00737604	0.00337688	0.00279346	0.000547481	0.00599643	0.00293497	0.30861	0.267789	0.0234811	0.192815	0.00193843	0
1.32e-127	1.35964	0.919	0.398	2.54e-123	8	Anxa4	Anxa4	0.0458765	0.043489	0.724752	0.512982	0.419916	0.589549	0.265273	0.502587	1.6461	0.148922	0.317069	0.543933	0.323393
8.86e-127	0.765861	0.698	0.134	1.71e-122	8	Kifc3	Kifc3	0.00987838	0.00554304	0.112538	0.116751	0.0939704	0.259655	0.0558979	0.110654	0.64251	0.0301705	0.163076	0.016358	0.311639
9.91e-127	0.351837	0.617	0.094	1.91e-122	8	Nipsnap1	Nipsnap1	0.111565	0.068749	0.0410477	0.032977	0.0217424	0.0225974	0.0984096	0.0457093	0.376754	0.00483022	0.0911933	0.116801	0.00359193
4.67e-126	0.838184	0.872	0.24	9.01e-122	8	F11r	F11r	0.0180718	0.0106816	0.424692	0.281194	0.252313	0.108055	0.174799	0.320739	1.02504	0.0786504	1.13823	0.153373	0.0582637
2e-125	0.365641	0.451	0.048	3.85e-121	8	Osgin1	Osgin1	0.0288933	0.00178408	0.0301157	0.0224481	0.0204811	0.0382623	0.0129411	0.0758766	0.310198	0.377856	0.0279229	0.0264102	0.00305349
2.08e-125	0.462839	0.702	0.126	4.01e-121	8	Itpr3	Itpr3	0.0997756	0.166429	0.0353729	0.0470257	0.0985836	0.0243615	0.111708	0.147634	0.495448	0.0138309	0.18288	0.0704387	0
1.84e-124	0.297956	0.357	0.028	3.55e-120	8	Noxo1	Noxo1	0.00968948	0.00858314	0.0156817	0.0112644	0.0190663	0.0190689	0.00775296	0.0496872	0.208864	0.00967659	0.0411499	0.0273648	0
2.17e-123	0.322929	0.562	0.082	4.19e-119	8	Tmem98	Tmem98	0.00227434	0	0.00566935	0.178428	0.151756	0.00335546	0.0156197	0.0889427	0.307887	0.0101185	0.0727414	0.00236177	0.0765824
5.45e-123	0.33095	0.523	0.07	1.05e-118	8	Pacsin3	Pacsin3	0.00515732	0.00665379	0.000581191	0.126924	0.0957163	0.00692231	0.0150688	0.0870432	0.275268	0.00709341	0.013202	0	0.136345
1.17e-122	0.469398	0.702	0.132	2.25e-118	8	Cgnl1	Cgnl1	0.00997621	0.00271599	0.0675462	0.520942	0.150781	0.0138106	0.0258516	0.186752	0.516221	0.0286512	0.184549	0.0136864	0.0608791
1.97e-120	0.596815	0.689	0.133	3.79e-116	8	Fam213a	Fam213a	0.0690872	0.082906	0.0597993	0.193856	0.108976	0.108238	0.080075	0.101314	0.549429	0.031566	0.0638107	0.0192908	0.0524685
9.6e-120	0.316884	0.319	0.023	1.85e-115	8	Ddit4l	Ddit4l	0.0026687	0	0	0.0754697	0.010818	0	0.00249979	0.0261173	0.227146	0	0.00643348	0.00525271	0.18675
1.01e-119	0.252242	0.523	0.067	1.95e-115	8	Pcdh1	Pcdh1	0.00638439	0	0.0117178	0.023208	0.0487698	0	0.0153683	0.0754474	0.263623	0	0.53464	0.0241991	0.504474
1.7e-118	0.305353	0.328	0.025	3.27e-114	8	Sbspon	Sbspon	0.00713645	0.00471039	0.00159827	0.0836062	0.0277883	0	0.00850862	0.0307817	0.227717	0.00942431	0	0.00285086	0.173855
2.98e-118	0.295722	0.438	0.049	5.76e-114	8	Trim46	Trim46	0.0100446	0.00779361	0.0335193	0.0556155	0.0498345	0.00600925	0.0160065	0.0632034	0.250731	0.0164413	0.0249563	0.00807966	0.0577669
4.54e-118	0.824113	0.8	0.23	8.76e-114	8	Tmem238	Tmem238	0.111255	0.0939605	0.1699	0.160835	0.172611	0.0893998	0.231769	0.340494	0.88725	0.0463081	0.286699	0.173308	0.0572266
5.37e-118	0.919767	0.294	0.019	1.04e-113	8	Phgr1	Phgr1	0.0193593	0.0109452	0.00884442	0.00814396	0.00892979	0.0129113	0.00571611	0.114835	0.375039	0.0128067	0.00398015	0.00444736	0
1.1e-117	1.15205	0.881	0.321	2.12e-113	8	Sdc4	Sdc4	0.0895006	0.47722	0.25742	0.339716	0.567094	0.685296	0.171167	0.273656	1.44269	0.0569447	0.0550757	0.217769	0.359556
1.54e-117	0.521548	0.426	0.048	2.97e-113	8	Ociad2	Ociad2	0.00660308	0.00643377	0.00663828	0.082163	0.0714567	0.00182277	0.0216484	0.0907464	0.375166	0.00628549	0.00793793	0.0212535	0.0220153
8.76e-117	0.374783	0.626	0.111	1.69e-112	8	Tjp2	Tjp2	0.0176252	0.00760001	0.0882521	0.116158	0.0413973	0.0463034	0.0718366	0.0836683	0.38121	0.0194895	0.274111	0.0326945	0.0764657
3.37e-116	0.389435	0.409	0.044	6.5e-112	8	Rgs17	Rgs17	0.00421388	0.00125514	0.000710084	0.0949646	0.0990713	0.00582805	0.0101852	0.0744413	0.303455	0	0.00368393	0.00783583	0.0807628
1.41e-115	0.308719	0.43	0.048	2.72e-111	8	Celf4	Celf4	0.00252435	0.00450946	0.124668	0.00969151	0.0230052	0.0268062	0.0433813	0.0217501	0.272091	0.0331109	0.0401804	0.0453023	0.0269124
1.67e-115	0.442807	0.647	0.118	3.22e-111	8	Vegfa	Vegfa	0.0117419	0.0138506	0.0472755	0.175919	0.250653	0.00813462	0.0365874	0.306356	0.460678	0.214053	0.0260256	0.0221524	0.0490008
2.65e-115	1.30365	0.864	0.264	5.1e-111	8	Sox4	Sox4	0.125837	0.0931275	0.0470204	1.07889	0.657737	0.10539	0.10425	0.457972	1.46477	0.0761742	0.951844	0.042456	0.689085
2.05e-114	0.550604	0.681	0.141	3.96e-110	8	Emp2	Emp2	0.00239391	0.00775641	0.00547081	0.369179	0.342261	0.00502672	0.0339849	0.0850745	0.564683	0.0154873	0.198592	0.00634554	0.594688
3.04e-114	0.420467	0.664	0.119	5.85e-110	8	Cracr2b	Cracr2b	0.00705623	0.00622863	0.117811	0.0321833	0.00977606	0.283838	0.0592679	0.112252	0.464615	0.0142017	0.844868	0.00722123	0.105351
6.02e-114	0.269378	0.536	0.074	1.16e-109	8	Sema3f	Sema3f	0.0069821	0.00887297	0.00419251	0.0600812	0.0354197	0.00608849	0.0189736	0.193691	0.28394	0.000997992	0.64747	0.00553774	0.229992
1.48e-113	0.26181	0.336	0.028	2.85e-109	8	Epha2	Epha2	0.00119897	0	0.00106235	0.0137958	0.0090399	0.00139953	0.00328199	0.022995	0.186424	0	0.0939921	0.0199304	0.367269
4.58e-113	0.786489	0.843	0.226	8.83e-109	8	Kcnn4	Kcnn4	0.516145	0.0550419	0.37201	0.0100785	0.0134016	0.0590897	0.408363	0.098691	0.979745	0.0532206	0.0331143	0.148149	0.0203028
4.72e-113	0.735904	0.74	0.175	9.11e-109	8	Cdc42ep5	Cdc42ep5	0.0089027	0	0.00875319	0.648768	0.515197	0.00844417	0.0373426	0.133705	0.736556	0.00903483	0.27326	0.0127211	0.331818
4.92e-112	0.298124	0.621	0.11	9.49e-108	8	Farp1	Farp1	0.0206336	0.00167298	0.000925422	0.192713	0.1648	0	0.0244926	0.0957519	0.31559	0.000997992	0.105686	0.0102318	0.390354
5.59e-112	0.386482	0.694	0.136	1.08e-107	8	Tjp1	Tjp1	0.00174992	0.0049829	0.0108126	0.276745	0.141421	0.0160259	0.0222079	0.100099	0.442669	0.00904015	0.998045	0.0041022	0.284504
7.44e-112	0.715417	0.506	0.077	1.43e-107	8	Bace2	Bace2	0.0081952	0.00586781	0.00637309	0.110799	0.13031	0.00940086	0.0282298	0.0480555	0.526535	0.00871397	0.37276	0.00936717	0.096804
4.75e-111	0.561141	0.774	0.167	9.16e-107	8	Smagp	Smagp	0.0154335	0.117792	0.0783274	0.0082854	0.00755642	0.865119	0.122953	0.122392	0.710461	0.0552686	0.869988	0.197862	0.167097
5.65e-111	0.289985	0.613	0.102	1.09e-106	8	Ralgapa2	Ralgapa2	0.0985395	0.0525636	0.0523261	0.0258997	0.0246909	0.0614834	0.0499591	0.119037	0.352192	0.052479	0.302021	0.0753302	0.0653429
9.64e-111	0.254912	0.379	0.038	1.86e-106	8	Homer2	Homer2	0.00428004	0	0.00247614	0.0245937	0.0204709	0.00427703	0.00561127	0.34221	0.234194	0.00890892	0.00982697	0.00734685	0.00317092
1.35e-110	0.871792	0.838	0.267	2.6e-106	8	Gclm	Gclm	0.127424	0.0544678	0.143591	0.349951	0.267395	0.155938	0.202909	0.0947546	0.9116	0.131818	0.391555	0.16484	0.357217
2.24e-109	0.896834	0.298	0.022	4.32e-105	8	2210407C18Rik	2210407C18Rik	0.00984579	0.0169408	0.00349019	0.00847468	0.00604544	0.0106796	0.00100191	0.149534	0.384701	0.0245444	0.00147374	0.0106496	0.0484378
2.53e-109	0.452057	0.685	0.142	4.87e-105	8	Rbm47	Rbm47	0.0101291	0.012944	0.212524	0.00827859	0.00834637	0.262873	0.156609	0.197238	0.504673	0.277115	0.0198027	0.194145	0
6.24e-109	0.651163	0.753	0.194	1.2e-104	8	Plscr1	Plscr1	0.0580078	0.0396299	0.159432	0.133063	0.179943	0.124655	0.178855	0.192263	0.697041	0.131969	0.30819	0.2701	0.0362414
2.92e-107	0.946667	0.745	0.205	5.62e-103	8	Golm1	Golm1	0.0722491	0.020106	0.176937	0.299278	0.163708	0.0654408	0.153327	0.186733	0.892687	0.128517	0.362274	0.0781533	0.112646
1.32e-106	0.838841	0.817	0.258	2.55e-102	8	Qsox1	Qsox1	0.12067	0.0455092	0.114256	0.371626	0.338983	0.119355	0.11042	0.373748	0.901562	0.139904	0.299397	0.0968778	0.239836
2.73e-106	0.693698	0.711	0.158	5.26e-102	8	Gclc	Gclc	0.0965111	0.0916481	0.0920837	0.0807187	0.0595089	0.076811	0.117345	0.230473	0.599713	0.044833	0.15777	0.21183	0.141483
3.24e-106	0.282541	0.485	0.067	6.25e-102	8	Casz1	Casz1	0.012531	0.056915	0.0668408	0	0	0.0591726	0.0381498	0.0814928	0.279427	0.0125068	0.162803	0.0749477	0.0581983
3.3e-106	0.362943	0.655	0.132	6.36e-102	8	Abhd14b	Abhd14b	0.0113152	0.0143687	0.0466225	0.201502	0.187204	0.0643485	0.0296003	0.163154	0.386991	0.00593768	0.159021	0.0298675	0.184586
2.09e-105	0.718849	0.706	0.179	4.03e-101	8	Ptgr1	Ptgr1	0.00388522	0.00827813	0.215749	0.191744	0.184883	0.16465	0.162471	0.0763921	0.649342	0.015815	0.0417047	0.0257917	0.0664565
4.09e-104	0.712413	0.872	0.227	7.9e-100	8	S100a16	S100a16	0.0227737	0.0107644	0.0184321	1.00763	1.16752	0.0344396	0.0632612	0.266837	1.03982	0.0345352	1.46069	0.028501	0.19844
4.83e-104	1.02036	0.864	0.248	9.31e-100	8	Nfib	Nfib	0.0120388	0.0119645	0.0193103	1.31433	1.42914	0.0125356	0.0937002	0.368014	1.41334	0.0564947	1.88415	0.00210328	0.914452
8.62e-104	1.43335	0.847	0.315	1.66e-99	8	Mgst1	Mgst1	0.0289716	0.0511367	0.411453	0.91702	1.52603	0.595848	0.128974	0.320635	1.70846	0.251128	0.418833	0.0123562	0.147051
5.81e-103	0.653263	0.549	0.099	1.12e-98	8	Sema5a	Sema5a	0.00477598	0.00889986	0.00604378	0.320611	0.243444	0.00555668	0.019836	0.115466	0.563244	0.000997992	0.0145383	0	0.472336
6.2e-103	0.887548	0.821	0.247	1.2e-98	8	Hes1	Hes1	0.0362555	0.129177	0.123326	0.501439	0.41145	0.155607	0.126207	0.601073	1.04341	0.129391	0.543812	0.044358	0.671517
5.6e-101	0.344843	0.655	0.136	1.08e-96	8	Dhx32	Dhx32	0.0520301	0.0348238	0.0723686	0.118016	0.126107	0.120299	0.0900761	0.0872806	0.371074	0.052749	0.0976433	0.0427289	0.0796178
1.05e-100	0.608979	0.694	0.157	2.02e-96	8	Gstt1	Gstt1	0.00486203	0.00462049	0.013171	0.477491	0.665514	0.0215874	0.0393026	0.130259	0.618347	0.0190703	0.0596453	0.042864	0.34545
7.53e-100	0.350469	0.63	0.125	1.45e-95	8	Slc25a10	Slc25a10	0.0223426	0.00943003	0.0846168	0.0431651	0.0602992	0.198638	0.166576	0.173934	0.376845	0.0812078	0.0518967	0.147969	0.0490042
1.09e-99	0.447923	0.689	0.153	2.11e-95	8	Pkp4	Pkp4	0.0528305	0.0130028	0.104388	0.0617115	0.0308743	0.205505	0.121323	0.169019	0.511341	0.0379006	0.709011	0.0388272	0.307437
2.2e-99	0.579378	0.745	0.192	4.24e-95	8	Nectin2	Nectin2	0.0123174	0.00720964	0.0859006	0.363966	0.430427	0.0459099	0.0478546	0.208886	0.652893	0.0262407	0.731159	0.0508327	0.305825
3.08e-99	0.446031	0.723	0.18	5.94e-95	8	Agpat2	Agpat2	0.0460383	0.0599726	0.166465	0.167391	0.16679	0.133926	0.0772516	0.0769527	0.496204	0.152109	0.0525118	0.086236	0.184795
1.81e-97	0.552211	0.626	0.134	3.49e-93	8	St3gal5	St3gal5	0.00520568	0.0132746	0.212728	0.101625	0.0641151	0.05816	0.122444	0.0895856	0.533613	0.147632	0.129954	0.302971	0.0851103
1.83e-97	0.272583	0.57	0.104	3.53e-93	8	Pard3	Pard3	0.0160132	0.00340687	0.00424859	0.238987	0.15993	0.00282999	0.0171169	0.0892795	0.288225	0.0170088	0.0384286	0.0108479	0.328029
7.81e-97	0.298478	0.545	0.099	1.51e-92	8	Fam149a	Fam149a	0.00316559	0.00375979	0.0433203	0.141963	0.115299	0.0231815	0.0323989	0.0800445	0.28907	0.00727421	0.0617221	0.111108	0.0340704
9.22e-97	0.4892	0.757	0.2	1.78e-92	8	Afdn	Afdn	0.0341398	0.00505669	0.166644	0.200539	0.142922	0.0402477	0.157485	0.318461	0.584874	0.0908237	0.793119	0.154449	0.0343812
1.11e-96	0.855125	0.634	0.141	2.13e-92	8	Tnfrsf12a	Tnfrsf12a	0.0224532	0.0228465	0.0763143	0.348922	0.192139	0.031661	0.0746718	0.161503	0.629652	0.0335934	0.125598	0.0573769	0.174994
4.68e-96	0.355049	0.706	0.164	9.03e-92	8	Lzts2	Lzts2	0.0126051	0.00566067	0.0127094	0.332519	0.287329	0.0447252	0.0311731	0.163261	0.425911	0.0625429	0.324265	0.0140078	0.47593
1.49e-95	0.263782	0.591	0.107	2.88e-91	8	Cav2	Cav2	0.00747099	0.00724903	0.0921205	0.0299009	0.0362714	0.0888393	0.0485493	0.0599658	0.328929	0.01792	0.771584	0.0223435	0.572608
6.56e-95	0.635707	0.728	0.18	1.27e-90	8	Bok	Bok	0.00483405	0.0125064	0.008167	0.721895	0.417061	0.0150878	0.0848764	0.183609	0.705284	0.0079025	0.682344	0.0130277	0.569892
6.15e-94	0.380608	0.617	0.13	1.19e-89	8	Lrp5	Lrp5	0.0134851	0	0.121714	0.0781357	0.0786613	0.198003	0.0673419	0.052058	0.394082	0.0381319	0.302672	0.0628849	0.166286
1.31e-93	1.23573	0.838	0.278	2.52e-89	8	Ccnd1	Ccnd1	0.041021	0.0225652	0.40009	0.429889	0.254645	0.474631	0.308727	0.351985	1.32705	0.198084	1.10502	1.05735	0.577851
2.35e-93	0.312938	0.634	0.135	4.53e-89	8	Hyal2	Hyal2	0.0172567	0.0149894	0.0498654	0.153313	0.123735	0.115292	0.0236074	0.103398	0.358106	0.0146745	0.550937	0.0389873	0.0886413
7.86e-92	0.629133	0.498	0.086	1.52e-87	8	Fmo2	Fmo2	0.00368175	0.00468487	0.00726652	0.170142	0.48026	0.00755399	0.00949592	0.204394	0.544034	0.0203303	0.237901	0.00212539	0.0385142
1.04e-91	0.287671	0.472	0.077	2e-87	8	Sphk1	Sphk1	0.00297203	0.00387025	0.00777789	0.18108	0.160505	0	0.0102217	0.0900376	0.269208	0	0.0114203	0.0120041	0.0595225
2.6e-91	1.14325	0.966	0.798	5.02e-87	8	Prdx1	Prdx1	0.962148	0.926756	1.76723	2.00428	2.02673	1.75457	1.85201	1.20473	2.67698	0.662759	1.83836	1.6567	2.02449
2.11e-90	0.344984	0.477	0.078	4.07e-86	8	Nrtn	Nrtn	0.0020604	0.00465223	0.000561276	0.276518	0.115951	0.00652293	0.0140061	0.0855053	0.322745	0	0.0213794	0	0.437318
4.19e-90	0.781531	0.447	0.07	8.09e-86	8	Adh1	Adh1	0.0120813	0.00105775	0.00687406	0.108262	0.360132	0.00870865	0.00518136	0.0923966	0.460658	0.0126254	0.0429972	0.00236177	0
3.98e-89	0.379951	0.532	0.101	7.68e-85	8	Gss	Gss	0.038498	0.0217285	0.066076	0.10177	0.056298	0.0647009	0.0598238	0.032466	0.32861	0.00961842	0.0876195	0.05104	0.0691631
4.74e-89	0.552212	0.787	0.252	9.15e-85	8	Ctnnd1	Ctnnd1	0.00813524	0.0127682	0.213339	0.274471	0.243282	0.413337	0.102575	0.231513	0.668991	0.0493166	0.551269	0.0447564	0.399547
6.12e-88	0.534412	0.664	0.155	1.18e-83	8	Gch1	Gch1	0.0555928	0.0794171	0.227952	0.0190233	0.0107081	0.148139	0.153132	0.173132	0.518732	0.137807	0.212071	0.158941	0.0140506
2.04e-87	0.290465	0.553	0.111	3.94e-83	8	Morn2	Morn2	0.00861034	0.0421252	0.0339312	0.131912	0.106619	0.0570871	0.0607846	0.0447227	0.296228	0.0259984	0.0807291	0.0622072	0.116165
2.55e-87	1.12839	0.936	0.673	4.93e-83	8	Bsg	Bsg	0.496828	0.40741	1.094	1.87934	1.82884	1.18604	1.07267	0.946227	2.18493	0.573802	1.42476	0.822425	1.47318
4.19e-87	0.266184	0.472	0.078	8.08e-83	8	Acsl3	Acsl3	0.0149465	0.0274241	0.071083	0.0484511	0.0407327	0.0845325	0.0652562	0.023132	0.251617	0.0247833	0.0703165	0.0131368	0.0944162
8.45e-87	0.405922	0.6	0.132	1.63e-82	8	Creb3l1	Creb3l1	0.0128529	0.00345536	0.027004	0.33034	0.393239	0.0173666	0.0336908	0.160445	0.420357	0.0193122	0.0136298	0.0121141	0.0259529
1.69e-86	0.339696	0.557	0.111	3.25e-82	8	Fdft1	Fdft1	0.0409518	0.0456257	0.0637827	0.058014	0.066207	0.028554	0.112038	0.133986	0.340668	0.0350406	0.131298	0.129766	0.0685023
4.37e-86	1.04908	0.902	0.577	8.42e-82	8	Ctnnb1	Ctnnb1	0.336351	0.366063	0.595521	1.17412	1.05296	0.718612	0.544314	0.760795	1.75332	0.523759	1.6137	0.458839	0.933662
6.09e-86	0.25319	0.549	0.105	1.17e-81	8	Traf4	Traf4	0.0660674	0.0578899	0.0139543	0.1276	0.104659	0.00821902	0.0766117	0.101559	0.284382	0	0.0854842	0.0571459	0.156077
8.43e-86	0.295676	0.54	0.106	1.62e-81	8	Magi3	Magi3	0.0391238	0.0371797	0.0256142	0.119981	0.157026	0.0273108	0.0452062	0.0567709	0.304321	0.0458285	0.16464	0.0316424	0.0753914
2.91e-85	0.271633	0.549	0.108	5.61e-81	8	Shb	Shb	0.00861155	0.00570742	0.0942701	0.0544792	0.137722	0.0560321	0.0356255	0.0617054	0.279637	0.0183283	0.187175	0.133211	0.0461056
9.71e-85	0.332358	0.647	0.145	1.87e-80	8	Mpzl1	Mpzl1	0.0123276	0	0.00493263	0.443372	0.187482	0.0161348	0.0462974	0.134549	0.385603	0.0237574	0.641331	0.0140435	0.143861
1.16e-84	0.300288	0.447	0.074	2.23e-80	8	Pir	Pir	0.00121152	0.00276629	0.00271038	0.11211	0.157317	0	0.0115753	0.0411231	0.266266	0	0.127187	0.0964003	0.097775
2.73e-84	0.974557	0.919	0.507	5.26e-80	8	Dstn	Dstn	0.115111	0.141586	0.703035	1.37956	1.08256	0.804536	0.508526	0.580648	1.63554	0.247813	0.986283	0.625558	1.97544
3.37e-84	0.646855	0.821	0.306	6.51e-80	8	Pafah1b3	Pafah1b3	0.0945404	0.299452	0.218963	0.298572	0.228172	0.220173	0.54536	0.180826	0.884186	0.0688912	0.153808	0.734857	0.0730937
3.49e-84	0.368103	0.57	0.121	6.73e-80	8	Tst	Tst	0.0202486	0.0156545	0.0111257	0.224786	0.397109	0.00739484	0.0400412	0.0721896	0.370449	0.0108034	0.0591473	0.0171608	0.172363
6.83e-84	0.606304	0.719	0.205	1.32e-79	8	Errfi1	Errfi1	0.0797078	0.0276726	0.107088	0.209989	0.416111	0.124054	0.087358	0.348016	0.676279	0.124651	0.174666	0.136815	0.68053
2.97e-83	0.410541	0.328	0.039	5.73e-79	8	Itga2	Itga2	0.0258282	0	0.00562583	0.016838	0.0534785	0.00162049	0.0240116	0.0491607	0.268922	0.0172737	0.154054	0.00768679	0.00207482
1.07e-82	0.430604	0.664	0.169	2.07e-78	8	Zfp395	Zfp395	0.077394	0.0529841	0.115688	0.1048	0.166812	0.191727	0.0970399	0.323666	0.497553	0.0875396	0.12809	0.033142	0.0419377
1.4e-82	0.844425	0.728	0.221	2.7e-78	8	Phlda1	Phlda1	0.0912217	0.0308172	0.306035	0.327311	0.273817	0.101834	0.147969	0.203578	0.858686	0.126935	0.108045	0.0667127	1.18767
1.59e-82	0.419032	0.685	0.185	3.07e-78	8	Alad	Alad	0.0763946	0.121635	0.0680844	0.162019	0.110094	0.064248	0.197487	0.113063	0.483462	0.0322671	0.223832	0.0778134	0.320359
1.96e-82	0.602799	0.702	0.198	3.78e-78	8	Gstm5	Gstm5	0.0206796	0.00916542	0.0485984	0.566219	0.572432	0.106607	0.0549781	0.127226	0.629919	0.0281761	0.100683	0.023506	0.349023
3.45e-82	0.384418	0.689	0.179	6.66e-78	8	Laptm4b	Laptm4b	0.0279706	0.0101318	0.0636227	0.402985	0.239058	0.118769	0.0334881	0.14511	0.455341	0.0492303	0.28883	0.19407	0.16838
3.73e-82	0.280537	0.511	0.095	7.2e-78	8	Sqle	Sqle	0.03726	0.0523112	0.072826	0.0560672	0.0409573	0.0415771	0.134398	0.0418583	0.28256	0.0125442	0.046776	0.159645	0.0500957
5.41e-82	0.316395	0.566	0.122	1.04e-77	8	Dync2li1	Dync2li1	0.0130574	0.0020765	0.0109424	0.316587	0.260785	0.0221827	0.0261715	0.0232696	0.328934	0.000997992	0.0437195	0.0146108	0.258801
6.99e-82	0.277894	0.468	0.08	1.35e-77	8	Sema6a	Sema6a	0.00122495	0	0.00248085	0.0945619	0.133108	0.00256633	0.00936497	0.0474915	0.287611	0.000997992	0.863614	0.00428675	0.0114502
8.85e-82	0.625989	0.783	0.262	1.71e-77	8	Golim4	Golim4	0.0626502	0.0269257	0.107911	0.611514	0.572981	0.111314	0.1066	0.242431	0.770332	0.0864577	0.4585	0.140188	0.523882
1.56e-81	0.40083	0.626	0.146	3e-77	8	Hmgb3	Hmgb3	0.0459476	0.0433695	0.036649	0.121482	0.067371	0.0220716	0.336817	0.123253	0.403917	0.0266877	0.356792	0.0396545	0.179631
1.58e-81	0.934479	0.962	0.677	3.04e-77	8	Atpif1	Atpif1	0.40563	0.501654	1.49011	1.68451	1.43737	1.53387	1.36915	0.809095	2.13383	0.760631	1.33757	1.7439	1.85839
5.82e-81	0.279478	0.443	0.073	1.12e-76	8	Gale	Gale	0.0263743	0.0263888	0.0466626	0.0170424	0.00976222	0.0256939	0.115759	0.122577	0.240515	0.0272551	0.0419161	0.0415044	0.0165059
6.15e-81	0.781573	0.872	0.393	1.19e-76	8	Ctnna1	Ctnna1	0.0705058	0.0411668	0.420999	0.618363	0.500521	0.420848	0.276142	0.37071	1.09597	0.21127	1.09078	0.465361	0.917403
7.01e-81	0.379366	0.685	0.182	1.35e-76	8	Mindy1	Mindy1	0.0480694	0.0773756	0.114985	0.167967	0.167793	0.143997	0.0684751	0.249858	0.449843	0.11772	0.274079	0.0135989	0.0834779
1.41e-80	0.391897	0.604	0.135	2.72e-76	8	Myo1b	Myo1b	0.00727795	0.00964909	0.0285335	0.214091	0.0861502	0.0129021	0.0477181	0.277202	0.447565	0	0.606382	0.0357884	1.32131
2.89e-80	0.35993	0.596	0.138	5.58e-76	8	Agrn	Agrn	0.0184198	0.00898593	0.0416722	0.169679	0.154884	0.0600626	0.0311741	0.220234	0.410401	0.0386492	0.522193	0.0418475	0.3871
5.33e-80	0.394715	0.596	0.137	1.03e-75	8	Zfpm1	Zfpm1	0.140489	0.0510741	0.0243143	0.11759	0.0898615	0.0122029	0.143341	0.123583	0.426201	0.0212441	0.333531	0.0469503	0.0333987
7.03e-80	0.323425	0.298	0.033	1.35e-75	8	Cbs	Cbs	0.00398193	0.0054181	0.00717562	0.00404746	0.00333493	0.011708	0.00349725	0.322496	0.246175	0.0168352	0.00146444	0.00811049	0.00317092
1.02e-79	0.283057	0.511	0.097	1.97e-75	8	Spry2	Spry2	0.0118914	0.00531423	0.00370756	0.155951	0.295917	0.00484118	0.0259628	0.061377	0.281312	0.0443931	0.0985539	0.0142303	0.273425
1.46e-79	0.318684	0.698	0.178	2.81e-75	8	Dab2ip	Dab2ip	0.00459424	0.0195847	0.00652654	0.373066	0.310852	0.00563641	0.0542931	0.112855	0.428146	0.0852632	0.691204	0.010709	0.836302
2.91e-79	0.264068	0.617	0.142	5.61e-75	8	Sh3d19	Sh3d19	0.00646258	0.00943485	0.00968697	0.36599	0.375887	0.0231685	0.0233644	0.0987785	0.326647	0.0353972	0.10817	0.00862274	0.13181
4.15e-79	0.663832	0.77	0.263	8e-75	8	Scd2	Scd2	0.0840244	0.048437	0.127111	0.594075	0.52177	0.022034	0.185705	0.312245	0.798783	0.0479615	0.603085	0.101205	0.288307
9.71e-79	0.494606	0.719	0.189	1.87e-74	8	Itga6	Itga6	0.170167	0.0614953	0.138738	0.0331023	0.0454651	0.342792	0.127423	0.335614	0.626003	0.0680053	1.06686	0.0429611	0.0916659
4.11e-78	0.277881	0.609	0.137	7.93e-74	8	Gpd2	Gpd2	0.0624327	0.0951147	0.129386	0.0418759	0.0593065	0.0837727	0.121768	0.0466072	0.337924	0.188533	0.165741	0.110355	0.101452
2.75e-77	0.730201	0.387	0.062	5.3e-73	8	Cldn10	Cldn10	0.0149013	0.0323849	0.0313329	0.0300349	0.139186	0.033116	0.0103606	0.201291	0.466008	0.025254	0.00746562	0.0171561	0.0156274
2.97e-77	0.385714	0.711	0.197	5.74e-73	8	Syne2	Syne2	0.0577354	0.0315172	0.0772304	0.237079	0.322182	0.0991028	0.143729	0.149797	0.49701	0.0445436	0.431131	0.0722136	0.720069
4.58e-77	0.338273	0.6	0.144	8.84e-73	8	Adi1	Adi1	0.0886145	0.0668499	0.0999694	0.087447	0.0769572	0.105279	0.0715315	0.117907	0.369035	0.0406681	0.0746997	0.055665	0.0615272
5.21e-77	0.302542	0.579	0.129	1e-72	8	Adgrl2	Adgrl2	0.000126907	0.001143	0.0047132	0.276823	0.159207	0.0422375	0.0385946	0.0671377	0.347252	0.000997992	0.793103	0	0.274747
1.21e-76	0.253317	0.251	0.023	2.33e-72	8	Itih4	Itih4	0.00327974	0.00298148	0.00394397	0.00484185	0.00957855	0.00332739	0.00236116	0.190475	0.192211	0.00858916	0.0221463	0	0.0468315
2.45e-76	0.365693	0.443	0.076	4.72e-72	8	Nav2	Nav2	0.102241	0.00591704	0.0322731	0.0389766	0.0244916	0.00368697	0.0682759	0.218167	0.321929	0.0161002	0.208481	0.0453067	0.068492
5.31e-76	0.339812	0.672	0.184	1.02e-71	8	Slc35f5	Slc35f5	0.0066391	0.017267	0.11218	0.282389	0.288773	0.152858	0.0392823	0.195958	0.414417	0.0655036	0.193738	0.0343752	0.104177
8.12e-76	0.294642	0.443	0.079	1.57e-71	8	Ctxn1	Ctxn1	0.0081248	0.0032197	0.00577161	0.258273	0.109778	0	0.0132313	0.0717323	0.268907	0.00959571	0.0516933	0.00713835	0.15644
8.59e-76	0.276157	0.434	0.077	1.66e-71	8	Cmbl	Cmbl	0.00347422	0	0.00192874	0.13877	0.166821	0.00321394	0.00771595	0.0158335	0.250542	0.000997992	0.109169	0.0020626	0.352154
9.3e-76	0.545834	0.8	0.296	1.79e-71	8	Mettl26	Mettl26	0.261839	0.210429	0.116029	0.25451	0.199062	0.117741	0.266891	0.282747	0.735868	0.0515913	0.180147	0.206746	0.270087
1.05e-75	0.251937	0.515	0.104	2.02e-71	8	Cep290	Cep290	0.0109766	0.0118837	0.0710329	0.0988475	0.0661879	0.111541	0.115154	0.0431619	0.26805	0.0398195	0.0700954	0.0992897	0.151687
1.42e-75	0.518966	0.8	0.262	2.73e-71	8	Chka	Chka	0.109472	0.121614	0.321863	0.135802	0.108025	0.337647	0.245624	0.589868	0.731972	0.226127	0.199603	0.375292	0.099015
1.59e-75	1.22827	0.945	0.667	3.07e-71	8	Dbi	Dbi	0.457173	0.358682	1.7934	1.41581	1.25416	1.58629	1.49105	0.826144	2.2309	0.4868	1.16533	0.965672	1.52707
3.77e-74	0.369621	0.694	0.186	7.26e-70	8	Nckap1	Nckap1	0.0300081	0.00354667	0.0107628	0.439395	0.430291	0.00838211	0.0434658	0.164751	0.462383	0.02446	0.588275	0.0149383	0.489475
4.56e-74	0.607023	0.838	0.336	8.8e-70	8	Arhgap5	Arhgap5	0.157009	0.0708708	0.185661	0.533606	0.531153	0.258567	0.174911	0.307338	0.871857	0.257912	0.604185	0.466116	0.590065
5.06e-74	2.02222	0.732	0.249	9.76e-70	8	Ly6d	Ly6d	0.0565591	2.54539	0.0567551	0.0438257	0.0395359	0.0582826	0.400697	0.592099	2.15038	0.117399	0.0690855	0.352896	0.060319
5.07e-74	0.609296	0.817	0.332	9.77e-70	8	Tmem205	Tmem205	0.015529	0.0135444	0.345728	0.652928	0.708386	0.349313	0.15988	0.222901	0.828459	0.0866898	0.45356	0.175496	0.378917
7.68e-74	0.295298	0.515	0.107	1.48e-69	8	Slc6a8	Slc6a8	0.00481417	0.00681312	0.0153038	0.266889	0.177731	0.0311521	0.0231713	0.0562742	0.280576	0.00743153	0.0778139	0.0206425	0.198432
2.87e-73	0.466152	0.643	0.169	5.53e-69	8	Flnb	Flnb	0.0367995	0.0124702	0.0638747	0.275826	0.236794	0.014649	0.0904314	0.186365	0.462771	0.0287023	0.518572	0.140529	0.106742
4.21e-73	0.493129	0.791	0.224	8.12e-69	8	Crip2	Crip2	0.0227135	0.00549046	0.03878	0.940917	0.784211	0.038214	0.114194	0.251289	0.869348	0.0145513	1.93156	0.0260937	1.93499
6.03e-73	0.437134	0.681	0.2	1.16e-68	8	4931406C07Rik	4931406C07Rik	0.0413883	0.0362592	0.175081	0.179762	0.197082	0.275555	0.070939	0.156295	0.497613	0.0728326	0.189729	0.12825	0.244714
7.28e-73	0.727509	0.689	0.187	1.4e-68	8	Bicc1	Bicc1	0.00587562	0.00874914	0.00901416	1.24938	1.44926	0.0397314	0.0724088	0.137842	0.87153	0.029534	0.0601663	0.00316927	0.265604
1.03e-72	0.861164	0.919	0.63	1.98e-68	8	Bag1	Bag1	0.531675	0.348473	0.953619	1.01428	0.899543	0.80787	0.884544	0.486868	1.57096	0.487184	0.814341	0.740477	1.02043
1.68e-72	0.320776	0.638	0.17	3.25e-68	8	Tnks1bp1	Tnks1bp1	0.0351832	0.0344274	0.029133	0.293521	0.315813	0.0377218	0.0523505	0.117299	0.400874	0.0296319	0.284885	0.029165	0.530429
1.77e-72	0.426935	0.702	0.211	3.42e-68	8	Frrs1	Frrs1	0.0664449	0.0261298	0.304495	0.234918	0.151426	0.261318	0.145919	0.119275	0.52725	0.234817	0.0567515	0.0469322	0.0260143
3e-72	1.00088	0.881	0.556	5.79e-68	8	Atp1a1	Atp1a1	0.436872	0.171781	1.10397	0.526487	0.518524	1.08802	0.608283	0.586676	1.57942	0.380436	0.921884	0.649067	0.439704
5.05e-72	0.450977	0.809	0.23	9.74e-68	8	Npdc1	Npdc1	0.0162993	0.0121758	0.0132407	1.00218	1.01692	0.0198627	0.0713894	0.310528	0.727891	0.0350711	0.780129	0.0201188	0.534509
6.92e-72	0.634077	0.791	0.235	1.34e-67	8	Snhg18	Snhg18	0.0162633	0.0593128	0.0293588	1.43433	1.15016	0.0515878	0.103243	0.522698	0.93181	0.0307036	0.0458418	0.00284876	1.10194
1.14e-71	0.315898	0.621	0.153	2.2e-67	8	Cpne8	Cpne8	0.00790621	0	0.054715	0.212906	0.451526	0.115009	0.0181994	0.103571	0.389759	0.0142611	0.639026	0.0361703	0.0424334
1.98e-71	0.878581	0.86	0.454	3.82e-67	8	Cd2ap	Cd2ap	0.265666	0.346955	0.466854	0.418596	0.370083	0.514253	0.431026	0.411967	1.22333	0.179141	0.775466	0.623144	0.318489
2.25e-71	1.09771	0.987	0.729	4.33e-67	8	S100a11	S100a11	0.795397	0.664295	1.75128	2.37233	2.22062	0.688495	1.35477	1.04391	2.68831	1.94787	1.63388	2.1503	2.42412
6.01e-71	0.251078	0.583	0.14	1.16e-66	8	Kansl1l	Kansl1l	0.039962	0.0937948	0.0282379	0.22058	0.116937	0.0980781	0.047178	0.18109	0.333039	0.126474	0.125245	0.0264712	0.152144
8.91e-71	0.429124	0.672	0.199	1.72e-66	8	Tshz1	Tshz1	0.085124	0.0543465	0.0991469	0.204132	0.305957	0.101372	0.160286	0.0914667	0.48988	0.0695933	0.213002	0.0713606	0.21531
2.27e-70	0.650929	0.481	0.095	4.37e-66	8	F3	F3	0.0100577	0.00912393	0.0192816	0.168373	0.610958	0.0102422	0.0128224	0.0715008	0.36866	0.0666488	0.00584524	0.00708021	0.0441705
3.63e-70	0.353935	0.626	0.162	6.99e-66	8	Trip6	Trip6	0.00776539	0.00602647	0.025732	0.414535	0.39861	0.0294005	0.0378093	0.0883323	0.38127	0.0352005	0.120367	0.0137734	0.326547
3.8e-70	0.2544	0.591	0.142	7.32e-66	8	Cuedc1	Cuedc1	0.0340999	0.0164331	0.00461231	0.254858	0.228648	0.00792904	0.0260717	0.101401	0.30151	0.0231157	0.299181	0.0417288	0.42958
1.91e-69	0.643796	0.826	0.301	3.68e-65	8	Chchd10	Chchd10	0.217247	0.991518	0.231061	0.140997	0.102943	0.124206	0.558333	0.239117	1.01211	0.078514	0.0493739	0.187343	0.253216
2.31e-69	0.444761	0.753	0.265	4.45e-65	8	Suclg2	Suclg2	0.10873	0.120603	0.159541	0.232185	0.282926	0.176901	0.205862	0.217874	0.58181	0.0380509	0.217345	0.140891	0.282302
2.95e-69	0.391624	0.745	0.234	5.7e-65	8	Cxxc5	Cxxc5	0.0657515	0.245754	0.0784517	0.345428	0.31014	0.0655005	0.115997	0.247098	0.539123	0.039797	0.29551	0.135113	0.155634
4.83e-69	0.278591	0.621	0.16	9.31e-65	8	Deptor	Deptor	0.0100618	0.0131953	0.127379	0.183628	0.229204	0.192774	0.0707032	0.224913	0.35519	0.0358365	0.175833	0.0288495	0.0297059
7.07e-69	0.83729	0.915	0.465	1.36e-64	8	Ezr	Ezr	0.763117	0.815583	0.512068	0.0543753	0.125404	0.189534	0.693318	0.388136	1.38351	0.617918	0.180456	0.583709	0.0315548
8.51e-69	0.395289	0.651	0.181	1.64e-64	8	Zfp467	Zfp467	0.0833791	0.0150217	0.167335	0.0879756	0.124795	0.277879	0.0517461	0.0967153	0.465031	0.0805983	0.306619	0.200453	0.536132
1.36e-68	0.343667	0.643	0.184	2.62e-64	8	Abcd3	Abcd3	0.0410338	0.0561173	0.113545	0.163483	0.263697	0.127092	0.0721313	0.139124	0.407057	0.0486987	0.153343	0.0421593	0.213379
2.02e-68	0.645659	0.779	0.318	3.89e-64	8	St3gal4	St3gal4	0.0761011	0.017052	0.464776	0.37478	0.325196	0.240081	0.225222	0.226218	0.816948	0.334848	0.481142	0.36838	0.0887164
3.87e-68	0.588743	0.804	0.298	7.46e-64	8	Tsc22d1	Tsc22d1	0.0451056	0.0501098	0.14598	0.617402	0.607659	0.170886	0.116558	0.408848	0.884834	0.0838471	1.30653	0.261797	1.44839
1.01e-66	0.282003	0.523	0.116	1.95e-62	8	Yipf2	Yipf2	0.0498586	0.0465476	0.0548232	0.0555874	0.0779519	0.056842	0.115705	0.144002	0.263583	0.0563758	0.0880455	0.0714407	0.0817232
2.2e-66	0.47064	0.706	0.202	4.25e-62	8	Lrg1	Lrg1	0.0322017	0.0421488	0.463484	0.0234495	0.156792	0.477251	0.0770583	0.735254	0.876128	0.747741	1.93369	0.0499311	0.0398764
2.97e-66	0.348893	0.715	0.22	5.74e-62	8	Mgat4a	Mgat4a	0.0916158	0.125633	0.268816	0.0654268	0.117438	0.259774	0.132697	0.388362	0.524607	0.246116	0.0919511	0.174396	0.2059
3.01e-66	0.653	0.74	0.266	5.8e-62	8	Cbr1	Cbr1	0.225956	0.071106	0.12033	0.385604	0.301437	0.223595	0.115449	0.11431	0.675846	0.0492368	0.180327	0.0433697	0.227933
4.32e-66	0.464877	0.613	0.177	8.33e-62	8	Gmds	Gmds	0.0554442	0.0463415	0.0787906	0.211426	0.146928	0.0882885	0.189578	0.0543704	0.430402	0.035798	0.180073	0.0735734	0.109403
4.39e-66	0.50373	0.821	0.305	8.46e-62	8	Rbpms	Rbpms	0.0417899	0.0799519	0.216047	0.590311	0.762804	0.100905	0.118118	0.190692	0.848081	0.0882987	1.365	0.284443	1.77683
7.01e-66	0.292589	0.638	0.166	1.35e-61	8	Bmpr1a	Bmpr1a	0.0138824	0.0147104	0.00224649	0.581493	0.515366	0.00351274	0.0373461	0.121917	0.386249	0.0215868	0.0108041	0.00809354	0.527058
9.87e-66	0.256458	0.668	0.193	1.9e-61	8	Dalrd3	Dalrd3	0.0733961	0.151291	0.0978906	0.158234	0.131513	0.105414	0.148665	0.196468	0.379285	0.0514687	0.124248	0.148129	0.156858
1.23e-65	0.30403	0.647	0.182	2.37e-61	8	Fam129b	Fam129b	0.00733699	0.00484472	0.171509	0.246998	0.189096	0.061992	0.0845578	0.160399	0.375781	0.0448302	0.402803	0.051362	0.325517
1.37e-65	0.566291	0.681	0.233	2.64e-61	8	Avpi1	Avpi1	0.0721007	0.00993804	0.167834	0.314979	0.251036	0.137855	0.141408	0.071846	0.613795	0.0368179	0.337468	0.601045	0.305028
1.84e-65	0.319581	0.74	0.205	3.55e-61	8	Parva	Parva	0.0106908	0.00524486	0.0100159	0.820581	0.668688	0.01351	0.0573815	0.152897	0.501367	0.0109859	0.471404	0.00777214	0.779708
3.28e-65	0.482461	0.787	0.281	6.32e-61	8	Msi2	Msi2	0.332575	0.274297	0.0681861	0.260606	0.143204	0.126299	0.204184	0.315712	0.716418	0.10427	0.325217	0.277862	0.423403
4.7e-65	0.351982	0.66	0.189	9.06e-61	8	Bpgm	Bpgm	0.0892859	0.0759416	0.0598338	0.676762	0.118045	0.0615187	0.147015	0.174163	0.484424	0.0213274	0.345026	0.0542316	0.187593
4.95e-65	0.260279	0.626	0.164	9.55e-61	8	Foxp4	Foxp4	0.0915069	0.144444	0.0678562	0.17594	0.118888	0.035523	0.0918788	0.190235	0.348386	0.0384164	0.0721655	0.274671	0.147997
9.29e-65	0.454773	0.472	0.099	1.79e-60	8	Lmcd1	Lmcd1	0.0024461	0.00557952	0.00280072	0.401808	0.10425	0.013092	0.0200619	0.0758026	0.351007	0.0102699	0.468013	0	0.399736
1.52e-64	0.608773	0.809	0.281	2.93e-60	8	Cd14	Cd14	0.0180499	0.00651029	1.218	0.0469094	0.112158	1.62295	0.384022	0.267135	1.15662	1.06784	0.127563	0.0968353	0.0225693
2.56e-64	0.289924	0.609	0.166	4.93e-60	8	Tmem63b	Tmem63b	0.0431015	0.0322089	0.0901838	0.153999	0.154273	0.115488	0.0468195	0.266015	0.357087	0.0266923	0.248633	0.116858	0.194338
6.85e-64	0.337508	0.681	0.213	1.32e-59	8	Dock1	Dock1	0.00707109	0.012788	0.194434	0.222332	0.246681	0.199915	0.0942818	0.152415	0.44365	0.0873674	0.546036	0.0666087	0.20288
1.89e-63	0.545595	0.843	0.321	3.65e-59	8	Lima1	Lima1	0.0176981	0.00845609	0.312988	0.977689	1.09882	0.263574	0.119228	0.237216	0.878263	0.127643	0.742997	0.295688	0.498519
2.24e-63	0.388414	0.702	0.222	4.32e-59	8	Aig1	Aig1	0.0717106	0.0557718	0.211562	0.108649	0.1828	0.323836	0.14221	0.148724	0.490946	0.116147	0.367154	0.146598	0.191101
2.59e-63	0.541076	0.779	0.309	4.99e-59	8	Fdx1	Fdx1	0.146812	0.0912504	0.165609	0.396533	0.398062	0.127655	0.258855	0.168109	0.641336	0.0374622	0.299136	0.240783	0.419946
5.31e-63	0.32085	0.264	0.032	1.02e-58	8	Krt20	Krt20	0.0143392	0.0116662	0.00348207	0.00186326	0.00734921	0.00976446	0.00486196	0.289585	0.208384	0.012635	0.0216036	0.0113119	0
7.26e-63	0.62455	0.728	0.257	1.4e-58	8	Gstm1	Gstm1	0.0287198	0.0360226	0.132967	0.504613	0.841203	0.283819	0.0650928	0.292778	0.762596	0.0700832	0.281431	0.0268694	1.0217
1.44e-62	0.790332	0.928	0.627	2.77e-58	8	Prdx2	Prdx2	0.494278	0.4452	0.820527	1.7198	1.46274	0.850892	0.892151	0.386248	1.66649	0.209695	1.2113	0.883309	1.3853
2.36e-62	0.267292	0.519	0.123	4.55e-58	8	Src	Src	0.00637024	0.00516306	0.132532	0.130639	0.111618	0.0945719	0.0501812	0.10559	0.26922	0.0431553	0.0176862	0.0786416	0.216433
2.38e-62	0.852039	0.915	0.438	4.59e-58	8	Cd9	Cd9	0.212593	0.0650572	0.565877	1.83001	1.28668	0.228758	0.548894	0.412946	1.62448	0.967393	1.41439	0.913945	1.83622
2.46e-62	0.41336	0.651	0.181	4.75e-58	8	Rbms3	Rbms3	0.00851969	0.00922199	0.0188766	0.846566	0.823566	0.0170478	0.0444332	0.0942879	0.538316	0.0211207	0.139006	0.00540598	0.551493
4.71e-62	0.315513	0.638	0.195	9.08e-58	8	Srebf1	Srebf1	0.0843763	0.0621582	0.148024	0.169408	0.148402	0.119961	0.13572	0.12503	0.403884	0.0931419	0.153342	0.097066	0.116895
6.27e-62	0.277898	0.617	0.173	1.21e-57	8	Bcl2l1	Bcl2l1	0.0580503	0.0111431	0.138497	0.146662	0.104507	0.240716	0.113253	0.102133	0.361653	0.211878	0.186068	0.0889827	0.146929
9.12e-62	0.37044	0.66	0.199	1.76e-57	8	Tgif1	Tgif1	0.0835675	0.128765	0.261163	0.0964326	0.0642445	0.201075	0.126649	0.190087	0.473374	0.164062	0.207027	0.115326	0.0828771
2.02e-61	0.263376	0.579	0.154	3.9e-57	8	Appl2	Appl2	0.0463991	0.0363088	0.0911042	0.162384	0.0976389	0.198994	0.0448725	0.426393	0.346501	0.050599	0.077954	0.0583297	0.0549413
3.37e-61	0.453829	0.745	0.275	6.5e-57	8	Tmbim1	Tmbim1	0.0279426	0.0150314	0.283804	0.396988	0.275155	0.34483	0.128431	0.163459	0.57653	0.112937	0.344944	0.130295	0.384291
2.49e-60	0.587519	0.809	0.348	4.8e-56	8	Ivns1abp	Ivns1abp	0.19645	0.258143	0.318908	0.13898	0.101023	0.37446	0.390685	0.690403	0.859104	0.239434	0.545606	0.349458	0.096622
3.59e-60	0.285904	0.668	0.206	6.92e-56	8	Gsr	Gsr	0.111319	0.030476	0.25675	0.0822148	0.193808	0.0365488	0.18542	0.0827674	0.51822	1.12345	0.262593	0.303342	0.114342
5.84e-60	0.288043	0.289	0.043	1.13e-55	8	Ngf	Ngf	0.00383682	0.00188639	0.00151315	0.0951536	0.0648715	0	0.00866907	0.0311654	0.205522	0	0.0133733	0.00734259	0.245977
8e-60	0.624431	0.494	0.12	1.54e-55	8	Ctgf	Ctgf	0.0184088	0.00875688	0.00948002	0.755159	0.236785	0.0103591	0.0235526	0.246921	0.596854	0.00525034	0.246312	0.00401009	0.896057
1.52e-59	0.288087	0.677	0.211	2.94e-55	8	Nudt14	Nudt14	0.131728	0.0955402	0.162081	0.0872697	0.0868982	0.132002	0.183561	0.0906276	0.407805	0.0520229	0.311863	0.2935	0.156838
1.54e-59	0.487423	0.787	0.33	2.98e-55	8	Hadh	Hadh	0.170074	0.117107	0.239362	0.408312	0.368464	0.27873	0.255872	0.246024	0.682115	0.0202176	0.327934	0.131187	0.365954
1.69e-59	1.90352	0.409	0.09	3.25e-55	8	Agr2	Agr2	0.0714657	0.0605966	0.041599	0.028712	0.0309502	0.03675	0.0298382	0.551116	0.816282	0.0422984	0.0385093	0.0462649	0.0562641
1.78e-59	0.321267	0.638	0.199	3.44e-55	8	Pla2g12a	Pla2g12a	0.066647	0.0628729	0.0728812	0.220887	0.196256	0.119949	0.218769	0.153157	0.395569	0.010915	0.169471	0.0427059	0.178344
1.87e-59	0.362563	0.626	0.19	3.61e-55	8	Ctdspl	Ctdspl	0.0104947	0.00318272	0.108869	0.398993	0.313275	0.0791279	0.124799	0.132215	0.428242	0.0270896	0.101995	0.00616481	0.681686
2.59e-59	0.319548	0.638	0.194	4.99e-55	8	Zfp704	Zfp704	0.013232	0.00162462	0.16356	0.242196	0.2557	0.247036	0.0814648	0.0918846	0.401444	0.0860115	0.303259	0.0402909	0.275993
3.19e-59	0.490125	0.817	0.386	6.16e-55	8	Hint2	Hint2	0.225881	0.161818	0.397944	0.349733	0.276766	0.320913	0.33019	0.124854	0.753906	0.0742068	0.367115	0.457754	0.340062
5.74e-59	0.261913	0.668	0.205	1.11e-54	8	Myo18a	Myo18a	0.062259	0.0723144	0.166951	0.136798	0.156993	0.166679	0.103427	0.198968	0.403654	0.0969682	0.588125	0.153001	0.0833264
8.4e-58	0.286956	0.617	0.182	1.62e-53	8	1110004E09Rik	1110004E09Rik	0.0981339	0.0900125	0.0833184	0.161144	0.117351	0.0723939	0.133494	0.0900717	0.34331	0.038289	0.196346	0.0585863	0.20924
2.08e-57	0.626852	0.66	0.228	4.01e-53	8	Hhex	Hhex	0.0122196	0.464026	0.335589	0.0142962	0.00551303	0.350406	0.155798	0.134779	0.704047	0.102239	0.39729	0.26586	0.0240586
2.27e-57	0.354618	0.753	0.241	4.39e-53	8	Tuba4a	Tuba4a	0.396212	0.331389	0.137792	0.0309546	0.0411452	0.0824126	0.352471	0.276144	0.590841	0.191066	0.0604513	0.198085	0.00815145
2.38e-57	0.634151	0.838	0.444	4.6e-53	8	Fkbp4	Fkbp4	0.374099	0.394036	0.273818	0.459975	0.336491	0.30784	0.499234	0.281211	0.96725	0.154974	0.398577	0.333206	0.518563
1.42e-56	0.252378	0.613	0.17	2.73e-52	8	Tead1	Tead1	0.00619316	0.00659543	0.0115225	0.448653	0.462849	0.0144716	0.0373828	0.284706	0.354627	0.0235814	0.27655	0.00471646	0.418552
2.63e-56	0.681486	0.838	0.367	5.07e-52	8	Nfix	Nfix	0.0590007	0.0386763	0.348724	1.56651	1.49717	0.330296	0.222652	0.300481	1.12615	0.126101	0.509965	0.177717	0.79997
3.31e-56	0.306491	0.706	0.235	6.39e-52	8	Bod1	Bod1	0.0574522	0.0601873	0.0815251	0.419685	0.335337	0.125519	0.124367	0.11303	0.428688	0.0137479	0.31187	0.114997	0.495298
3.5e-56	0.32015	0.421	0.097	6.75e-52	8	Cyp2d22	Cyp2d22	0.0156905	0.00943751	0.00833108	0.183776	0.238669	0.00546663	0.00749751	0.0531398	0.296745	0.000997992	0.238819	0	0.0409296
7.99e-56	0.424582	0.787	0.335	1.54e-51	8	Spr	Spr	0.157253	0.0363771	0.317013	0.3796	0.343349	0.280156	0.203701	0.175685	0.63819	0.114136	0.37237	0.449052	0.427676
1.57e-55	0.553827	0.889	0.442	3.03e-51	8	Cyb5r3	Cyb5r3	0.136624	0.154238	0.421857	1.22613	0.941362	0.39203	0.35414	0.3053	1.07153	0.242552	0.932564	0.405062	1.28597
1.87e-55	0.622274	0.702	0.25	3.61e-51	8	Egr1	Egr1	0.166796	0.139141	0.3073	0.26357	0.301047	0.509296	0.220303	0.75088	0.923884	0.809429	0.251195	0.133088	0.231247
1.89e-55	0.708527	0.749	0.292	3.65e-51	8	Mgst3	Mgst3	0.0341468	0.0475082	0.26411	0.915539	0.614513	0.23217	0.195283	0.0817364	0.812397	0.0444243	0.282245	0.129336	1.45418
2.09e-55	1.54258	0.63	0.242	4.02e-51	8	Cp	Cp	0.0174109	0.0208448	0.164397	0.520727	0.902745	1.23913	0.117858	0.323761	1.31049	0.144303	0.215774	0.0213379	0.212549
2.84e-55	0.59318	0.983	0.94	5.47e-51	8	Hsp90ab1	Hsp90ab1	2.33935	2.30838	2.51666	2.67273	2.3999	2.13488	2.63147	1.57788	3.00564	1.02992	2.88895	2.61398	2.51025
3.17e-55	0.334492	0.77	0.276	6.11e-51	8	Arhgef12	Arhgef12	0.0471599	0.038827	0.106781	0.607829	0.546014	0.189392	0.113166	0.213558	0.574391	0.0686047	0.992608	0.0743252	0.69703
3.41e-55	0.422782	0.77	0.272	6.57e-51	8	Tes	Tes	0.358959	0.110234	0.373059	0.0444732	0.0245108	0.107096	0.361428	0.222205	0.643975	0.235555	0.413613	0.423617	0.0655757
1.76e-54	1.29965	0.898	0.527	3.39e-50	8	Anxa2	Anxa2	0.237265	0.0950473	1.35655	1.68794	1.6912	0.514439	1.00612	0.605707	2.06452	1.1115	1.83121	1.16976	1.33469
2.12e-54	0.575976	0.864	0.388	4.09e-50	8	S100a1	S100a1	0.0467941	0.0269608	0.579094	1.26817	1.1425	0.596019	0.227912	0.322507	1.0098	0.20233	0.2989	0.211522	0.382517
2.53e-54	0.478158	0.617	0.209	4.87e-50	8	Cbr3	Cbr3	0.000603102	0.00499908	0.211016	0.363625	0.352654	0.177281	0.0532281	0.044206	0.484389	0.0776258	0.161999	0.140702	0.132801
3.01e-54	0.300024	0.643	0.204	5.8e-50	8	Ift43	Ift43	0.0179752	0.00308827	0.0637404	0.473316	0.388674	0.0942216	0.0516527	0.0957217	0.407942	0.0252142	0.174904	0.0889372	1.04042
1.59e-53	0.320319	0.766	0.279	3.06e-49	8	Clcn3	Clcn3	0.236505	0.222766	0.198987	0.108265	0.137207	0.217801	0.281715	0.298395	0.551096	0.158609	0.329329	0.227914	0.124519
1.81e-53	0.619005	0.877	0.501	3.49e-49	8	Glo1	Glo1	0.412109	0.257372	0.439579	0.829078	0.604796	0.429051	0.485509	0.342171	1.07287	0.134208	0.764442	0.447883	0.813783
2.35e-53	0.454273	0.745	0.269	4.54e-49	8	Nfia	Nfia	0.0182839	0.00763534	0.116466	0.577478	0.998902	0.23621	0.0945153	0.258314	0.673135	0.0964874	0.897158	0.0342643	0.805327
3.95e-53	1.27927	0.719	0.324	7.61e-49	8	Gsto1	Gsto1	0.0669516	0.0554694	0.575615	0.398502	0.159225	0.332324	0.236705	0.34155	1.02687	0.18776	0.192168	0.45944	0.149251
4.31e-53	0.379258	0.77	0.291	8.31e-49	8	Dag1	Dag1	0.0588343	0.0365066	0.128875	0.75436	0.794132	0.192988	0.092921	0.211937	0.628066	0.064513	0.474399	0.0817524	0.893646
1.05e-52	0.435999	0.821	0.367	2.03e-48	8	Pgrmc1	Pgrmc1	0.150308	0.126282	0.269874	0.56322	0.446444	0.287813	0.30814	0.207423	0.699119	0.121043	0.51311	0.181292	0.645346
1.07e-52	0.25587	0.655	0.216	2.06e-48	8	Zfp664	Zfp664	0.0872074	0.06309	0.118798	0.207363	0.181375	0.103548	0.136891	0.161435	0.381595	0.0491946	0.494076	0.0828738	0.255879
1.37e-52	0.60784	0.915	0.781	2.65e-48	8	Tmbim6	Tmbim6	0.91665	0.769236	1.43267	1.11515	1.15546	1.53961	1.1657	0.772851	1.76526	1.27902	1.23998	1.37564	0.956134
1.5e-52	0.798107	0.911	0.689	2.9e-48	8	Pebp1	Pebp1	0.70795	0.671542	0.880999	1.52918	1.29818	0.838994	1.04995	0.459561	1.64722	0.383034	1.11433	0.908589	1.3646
1.59e-52	0.37503	0.783	0.307	3.06e-48	8	Zfhx3	Zfhx3	0.0134173	0.0134782	0.484555	0.21714	0.271586	0.890758	0.220286	0.210716	0.671194	0.291745	0.340516	0.193382	1.11767
2.45e-52	0.256843	0.519	0.142	4.73e-48	8	Tacc2	Tacc2	0.0358825	0.00138619	0.0668388	0.231734	0.233502	0.0369535	0.0433246	0.0754326	0.282051	0.014656	0.172808	0.0267245	0.149336
2.62e-52	0.653187	0.872	0.608	5.06e-48	8	Tm9sf3	Tm9sf3	0.444341	0.394722	0.786221	1.01116	0.865509	0.687262	0.714405	0.599773	1.31912	0.523747	1.00365	0.530645	0.921212
3.34e-52	0.26564	0.591	0.182	6.44e-48	8	March8	2021-03-08	0.00419256	0.00576881	0.120134	0.214124	0.27585	0.195073	0.0538913	0.114471	0.318543	0.0698883	0.20124	0.0219252	0.118545
3.76e-52	0.526228	0.672	0.267	7.25e-48	8	Gfpt1	Gfpt1	0.0962804	0.0744362	0.196867	0.265124	0.296532	0.144289	0.188905	0.333817	0.606355	0.0889687	0.169071	0.352086	0.113053
5.83e-52	0.339424	0.711	0.253	1.12e-47	8	Gstt2	Gstt2	0.129594	0.11108	0.0845389	0.320879	0.279883	0.120646	0.209767	0.265729	0.482032	0.0652275	0.375239	0.0829357	0.452998
7.71e-52	0.427662	0.626	0.209	1.49e-47	8	Selenbp1	Selenbp1	0.0110493	0.00377353	0.119027	0.435168	0.646276	0.44663	0.0649879	0.118394	0.523973	0.0405509	0.0436838	0.00730094	0.265531
7.92e-52	0.385767	0.787	0.272	1.53e-47	8	Pbx1	Pbx1	0.013235	0.0199364	0.0463833	1.34601	1.25193	0.101863	0.103752	0.386802	0.767039	0.242237	0.575948	0.298111	0.659659
1.01e-51	0.308067	0.689	0.253	1.94e-47	8	Slc25a1	Slc25a1	0.0514626	0.0916313	0.194254	0.281634	0.23933	0.229092	0.126256	0.145326	0.443244	0.0956933	0.182704	0.20051	0.24663
2.13e-51	0.342561	0.749	0.287	4.11e-47	8	Cpd	Cpd	0.0442402	0.0185065	0.2298	0.42019	0.38005	0.301312	0.22282	0.177058	0.562641	0.295033	0.87046	0.0600041	0.367674
2.26e-51	0.262256	0.455	0.108	4.35e-47	8	Cyr61	Cyr61	0.0068394	0.00299649	0.00642429	0.513395	0.325248	0.0265168	0.0442853	0.14886	0.314368	0.0176834	0.150964	0.005666	0.32606
2.4e-51	0.39974	0.787	0.251	4.63e-47	8	Tshz2	Tshz2	0.0275332	0.0227934	0.0222168	1.72809	1.65767	0.0519502	0.0913704	0.242434	0.971	0.0469601	1.60134	0.034834	1.42152
4.26e-51	0.426252	0.745	0.285	8.21e-47	8	Cd151	Cd151	0.0480691	0.0317039	0.178232	0.394203	0.665235	0.247035	0.118646	0.203169	0.643094	0.0608388	1.08693	0.0450419	1.17554
6.91e-51	0.274784	0.651	0.22	1.33e-46	8	Crot	Crot	0.155394	0.0812335	0.133165	0.258507	0.15296	0.155859	0.118323	0.110875	0.401404	0.0866777	0.168203	0.0794404	0.177396
8.18e-51	0.527467	0.502	0.14	1.58e-46	8	Akr1b8	Akr1b8	0.00697221	0.00280868	0.00701233	0.607612	0.271024	0.01655	0.0288797	0.0667495	0.411725	0.00979178	0.216179	0.00324105	0.24527
8.19e-51	0.490268	0.834	0.379	1.58e-46	8	Ptov1	Ptov1	0.0532035	0.0335791	0.330456	1.01388	0.932607	0.502859	0.227719	0.345979	0.854626	0.133164	0.554587	0.277865	0.747017
1.07e-50	0.367202	0.728	0.299	2.05e-46	8	Nr2f6	Nr2f6	0.0246774	0.0453878	0.232291	0.462771	0.393246	0.245998	0.154869	0.326168	0.558261	0.0759589	0.476613	0.152159	0.477556
1.08e-50	0.29917	0.609	0.19	2.08e-46	8	Enah	Enah	0.017738	0.0109051	0.215579	0.228932	0.24676	0.090248	0.0917782	0.160728	0.374058	0.092543	0.242525	0.0627998	0.471542
1.29e-50	0.470805	0.766	0.353	2.5e-46	8	Pigyl	Pigyl	0.162033	0.145316	0.244799	0.511522	0.417805	0.273316	0.264485	0.176574	0.678833	0.110494	0.282098	0.302315	0.334496
4.47e-50	0.344204	0.77	0.264	8.61e-46	8	Maged1	Maged1	0.0290956	0.0277719	0.0476311	1.13769	1.14259	0.134712	0.123053	0.506909	0.676343	0.0572076	0.382535	0.0376318	0.494028
8.29e-50	0.259597	0.587	0.183	1.6e-45	8	Phactr4	Phactr4	0.0657782	0.0693868	0.141803	0.159627	0.117642	0.129385	0.121521	0.112062	0.338054	0.0739383	0.279228	0.0518392	0.189128
1.33e-49	0.549384	0.409	0.094	2.57e-45	8	Dclk1	Dclk1	0.00620198	0.00330677	0.00371166	0.232133	0.519753	0.00383032	0.0237467	0.0790831	0.30548	0.000997992	0.0298277	0.00210328	0.032507
1.93e-49	0.273009	0.613	0.19	3.72e-45	8	Ldlr	Ldlr	0.0624904	0.0591716	0.370598	0.101957	0.0986154	0.186518	0.168394	0.0922515	0.390907	0.112278	0.154201	0.252776	0.17037
3.1e-49	0.297586	0.698	0.246	5.97e-45	8	Tcf7l2	Tcf7l2	0.00821472	0.0152402	0.190301	0.678864	0.482145	0.159985	0.117414	0.158814	0.48779	0.176075	0.345355	0.189812	0.228644
3.38e-49	0.474859	0.706	0.271	6.51e-45	8	Smco4	Smco4	0.226688	0.0463537	0.0900969	0.398129	0.307361	0.0824488	0.327074	0.218378	0.615009	0.0233128	0.775901	0.100869	0.303985
3.41e-49	0.418774	0.745	0.315	6.59e-45	8	Carhsp1	Carhsp1	0.0459839	0.0471293	0.343542	0.368877	0.515997	0.289043	0.318497	0.135786	0.607853	0.224944	0.465853	0.121425	0.330314
4.21e-49	0.287704	0.468	0.12	8.11e-45	8	Gja1	Gja1	0.00231384	0.00528572	0.00421787	0.377116	0.364593	0.0261132	0.0198753	0.0581348	0.306947	0.00182608	0.559281	0	0.0463981
1.09e-48	0.351577	0.719	0.289	2.09e-44	8	Mgat4b	Mgat4b	0.0342282	0.0225503	0.279624	0.261293	0.331316	0.401427	0.132235	0.222743	0.528156	0.121622	0.664744	0.197735	0.25548
1.38e-48	0.544609	0.877	0.561	2.67e-44	8	Hdgf	Hdgf	0.425331	0.413415	0.605673	0.799898	0.605221	0.527773	0.993202	0.465107	1.15764	0.207744	0.778006	0.543621	0.8381
1.41e-48	0.257402	0.643	0.215	2.73e-44	8	Lrrc42	Lrrc42	0.127389	0.0749394	0.153577	0.204085	0.173575	0.0756028	0.118708	0.0784078	0.365687	0.0800864	0.184839	0.173485	0.246487
1.55e-48	0.437264	0.749	0.33	2.99e-44	8	Gcc2	Gcc2	0.183264	0.173413	0.254486	0.303878	0.342774	0.309347	0.24877	0.223527	0.661101	0.216407	0.406149	0.216209	0.223042
2.06e-48	0.333704	0.685	0.248	3.97e-44	8	Casp6	Casp6	0.0962979	0.0528787	0.248844	0.200458	0.149013	0.214574	0.19411	0.12292	0.447743	0.102346	0.27651	0.356032	0.216091
2.45e-48	0.443926	0.715	0.289	4.72e-44	8	Adk	Adk	0.188212	0.0773384	0.126684	0.492608	0.313753	0.149958	0.291171	0.336466	0.593771	0.0851616	0.0831087	0.150594	0.239884
2.86e-48	0.29279	0.694	0.249	5.51e-44	8	Arrdc1	Arrdc1	0.145833	0.13552	0.320864	0.0553925	0.0594575	0.268467	0.229931	0.169211	0.461117	0.170005	0.220628	0.264455	0.0294771
3.85e-48	0.520987	0.766	0.329	7.42e-44	8	Nucb2	Nucb2	0.0356704	0.0749917	0.355367	0.63412	0.708949	0.287032	0.15975	0.396511	0.714319	0.0673905	0.214028	0.366744	0.187417
4.6e-48	0.28489	0.74	0.279	8.88e-44	8	Wasl	Wasl	0.125862	0.103186	0.111727	0.481578	0.411593	0.165933	0.120579	0.127379	0.480526	0.0348172	0.393699	0.180994	0.434689
6.36e-48	0.415192	0.774	0.348	1.23e-43	8	Cisd1	Cisd1	0.166426	0.161341	0.262505	0.351336	0.274053	0.172196	0.546373	0.13645	0.643051	0.0369146	0.391611	0.337841	0.557467
6.65e-48	0.414287	0.762	0.341	1.28e-43	8	Kmt5a	Kmt5a	0.193186	0.149286	0.287316	0.293565	0.313428	0.173325	0.505029	0.171343	0.656923	0.218981	0.302807	0.415809	0.305309
6.92e-48	0.447556	0.732	0.283	1.33e-43	8	Ccdc34	Ccdc34	0.0722401	0.0914535	0.159831	0.452069	0.322152	0.223278	0.66007	0.137608	0.582677	0.0635139	0.352693	0.107802	0.364031
6.92e-48	0.329917	0.74	0.299	1.34e-43	8	Rnf11	Rnf11	0.101279	0.0614462	0.183327	0.505008	0.365949	0.186091	0.147117	0.244071	0.544693	0.281797	0.423018	0.15891	0.524436
9.5e-48	0.264662	0.677	0.232	1.83e-43	8	Nr1d2	Nr1d2	0.0622215	0.0293604	0.0780794	0.433125	0.346141	0.230581	0.0789649	0.202401	0.401463	0.0463151	0.359048	0.037541	0.405927
1.53e-47	2.19477	0.779	0.426	2.94e-43	8	Dmbt1	Dmbt1	0.457997	0.507154	0.276668	0.179045	0.231525	0.339376	0.281653	3.53368	2.29442	0.625208	0.276184	0.218456	0.280963
1.97e-47	0.291634	0.715	0.265	3.8e-43	8	Zfp703	Zfp703	0.0257243	0.0236746	0.686723	0.127692	0.14134	0.554173	0.20916	0.169305	0.52268	0.103622	0.143612	0.0898661	0.405869
1.98e-47	0.471659	0.817	0.428	3.83e-43	8	Acadl	Acadl	0.158057	0.29703	0.3609	0.548958	0.442248	0.360883	0.513426	0.205044	0.831552	0.292781	0.563484	0.536463	0.572876
3.55e-47	0.326303	0.681	0.275	6.85e-43	8	Akr7a5	Akr7a5	0.11919	0.112798	0.187972	0.319911	0.268429	0.191593	0.168601	0.134675	0.478597	0.019935	0.16014	0.222765	0.244534
3.58e-47	0.697454	0.855	0.41	6.9e-43	8	Pmepa1	Pmepa1	0.27499	0.0929609	0.460505	2.06676	1.522	0.644839	0.422628	0.439137	1.40065	0.170293	0.843375	0.286204	0.750711
5.07e-47	0.252638	0.63	0.218	9.78e-43	8	Ctbp2	Ctbp2	0.0113381	0.00646247	0.23663	0.234897	0.181299	0.194427	0.117248	0.113811	0.356109	0.0663504	0.342787	0.0934571	0.274475
8.57e-47	0.473475	0.898	0.354	1.65e-42	8	Nedd4	Nedd4	0.145909	0.0787258	0.0517467	2.05565	2.00697	0.0838057	0.282762	0.818943	1.36769	0.0802853	1.75582	0.296375	1.95092
1.03e-46	0.32105	0.706	0.254	1.99e-42	8	Serf1	Serf1	0.0377474	0.022401	0.15942	0.681837	0.577572	0.126088	0.189387	0.200783	0.480843	0.135801	0.13407	0.0239689	0.273724
1.12e-46	0.302226	0.494	0.148	2.15e-42	8	Ick	Ick	0.025812	0.00573655	0.0553344	0.214286	0.208935	0.0791904	0.0328727	0.0783877	0.302033	0.0366407	0.219604	0.0175949	0.191318
1.54e-46	0.280441	0.668	0.245	2.97e-42	8	Rab3d	Rab3d	0.0427706	0.021932	0.308117	0.200303	0.319918	0.110943	0.144661	0.356808	0.411356	0.119646	0.144407	0.114521	0.0731442
2.88e-46	0.258234	0.689	0.258	5.56e-42	8	Tmed4	Tmed4	0.0944413	0.110334	0.169001	0.311775	0.236217	0.18319	0.153122	0.161538	0.411433	0.0579007	0.217947	0.108814	0.264668
3.48e-46	0.274051	0.668	0.246	6.71e-42	8	Ppa2	Ppa2	0.131247	0.0879962	0.193099	0.307917	0.177177	0.124196	0.185407	0.106093	0.419584	0.0726193	0.160201	0.159323	0.258187
8.07e-46	0.823557	0.86	0.482	1.56e-41	8	Zbtb20	Zbtb20	0.339703	0.362091	0.355288	1.36087	1.36212	0.469047	0.454581	0.453104	1.39231	0.310596	1.29492	0.329361	1.44079
9.59e-46	0.293437	0.757	0.304	1.85e-41	8	Mfge8	Mfge8	0.0617737	0.0265562	0.193581	1.20366	0.831374	0.124894	0.237429	0.215187	0.808213	0.0676223	0.871483	0.220265	2.2751
2.13e-45	0.259184	0.634	0.213	4.11e-41	8	Creb3l2	Creb3l2	0.0293195	0.0308265	0.080099	0.393962	0.335399	0.100459	0.127887	0.192215	0.3716	0.0293776	0.540496	0.0664615	0.319339
2.97e-45	0.368309	0.851	0.373	5.73e-41	8	Tpm1	Tpm1	0.109699	0.152945	0.19537	1.42487	1.10903	0.170372	0.296158	0.490385	1.00972	0.0999758	0.721519	0.296791	3.11884
4.25e-45	0.489125	0.63	0.233	8.2e-41	8	Fdps	Fdps	0.154254	0.121286	0.167498	0.186757	0.102418	0.111601	0.396377	0.103124	0.533754	0.0479377	0.149194	0.476889	0.225144
5.19e-45	0.489591	0.813	0.435	1e-40	8	Mapk3	Mapk3	0.117363	0.119849	0.585498	0.563919	0.496984	0.61194	0.373351	0.214644	0.861667	0.297265	1.0299	0.328671	0.579508
5.86e-45	0.496664	0.855	0.474	1.13e-40	8	Actn4	Actn4	0.286663	0.219963	0.431192	0.722941	0.541325	0.359403	0.587992	0.279081	0.979991	0.241395	1.3395	0.256179	1.47295
9.13e-45	0.356588	0.774	0.362	1.76e-40	8	Plin3	Plin3	0.10999	0.0742831	0.483006	0.453337	0.460793	0.35531	0.254179	0.130119	0.633398	0.175567	0.254531	0.336559	0.443044
1.5e-44	0.559151	0.872	0.443	2.89e-40	8	Tceal9	Tceal9	0.144685	0.154604	0.221504	1.71364	1.32243	0.411743	0.623419	0.898025	1.19106	0.198794	0.999725	0.205194	1.0897
2.85e-44	0.661122	0.843	0.368	5.49e-40	8	Lmna	Lmna	0.0500207	0.0349393	0.425282	1.54435	0.848133	0.421616	0.284865	0.391133	0.998358	0.119906	0.976032	0.139505	1.42377
5.75e-44	0.352705	0.677	0.275	1.11e-39	8	Gstp1	Gstp1	0.155326	0.0881795	0.173764	0.359023	0.344852	0.116441	0.227735	0.138936	0.495552	0.0410298	0.129805	0.11957	0.345781
6.46e-44	0.417357	0.706	0.296	1.25e-39	8	Nudt19	Nudt19	0.188113	0.155566	0.247784	0.280892	0.265375	0.162934	0.237399	0.21116	0.554342	0.0736499	0.115241	0.11842	0.264194
8.16e-44	0.652367	0.911	0.606	1.57e-39	8	Cd81	Cd81	0.240187	0.634177	1.06438	2.11077	2.04874	1.73354	0.874754	0.672376	1.89822	0.658921	1.99471	0.673056	1.85737
8.78e-44	0.417362	0.779	0.352	1.69e-39	8	Plxnb2	Plxnb2	0.0190262	0.0209164	0.416168	0.486351	0.492423	0.880732	0.225693	0.316975	0.69537	0.191764	0.357355	0.164698	0.683466
1.18e-43	0.293149	0.685	0.259	2.28e-39	8	Abca3	Abca3	0.0805875	0.0845887	0.363486	0.10801	0.15552	0.354697	0.179019	0.198516	0.46272	0.142192	0.408481	0.222563	0.0458525
2.04e-43	0.369122	0.77	0.294	3.94e-39	8	Rbp1	Rbp1	0.0481762	0.0411641	0.0836413	2.47095	2.3549	0.143619	0.183364	0.528988	1.23028	0.162913	1.22929	0.0643023	0.902041
2.04e-43	0.262144	0.549	0.175	3.94e-39	8	Amotl1	Amotl1	0.00568252	0.00321323	0.0106936	0.476773	0.320644	0.00702783	0.0365653	0.174299	0.355985	0.0190119	0.712713	0.00773535	0.544456
4.55e-43	0.648638	0.864	0.523	8.77e-39	8	Aplp2	Aplp2	0.283036	0.130005	1.12041	0.513807	0.805734	1.15175	0.504575	0.399903	1.31515	0.427137	1.82116	0.504271	1.24297
5.53e-43	0.348315	0.796	0.318	1.07e-38	8	Gas6	Gas6	0.0337027	0.0397818	0.0945728	2.29422	1.6241	1.65893	0.154526	0.565159	1.21549	0.231206	0.637271	0.0301583	0.157311
8.76e-43	0.461639	0.681	0.266	1.69e-38	8	Ahcyl2	Ahcyl2	0.249023	0.17373	0.448182	0.0549995	0.040629	0.248669	0.22365	0.124264	0.58357	0.101085	0.129235	0.427149	0.0661515
8.92e-43	0.642342	0.868	0.428	1.72e-38	8	Serpinb6a	Serpinb6a	0.172052	0.0962572	0.413886	1.62225	1.42855	1.08294	0.286215	0.464111	1.26571	0.275825	1.11538	0.140769	1.04216
2.16e-42	0.419154	0.681	0.3	4.17e-38	8	Pdxdc1	Pdxdc1	0.0894225	0.12346	0.200829	0.384579	0.374603	0.237481	0.176366	0.288512	0.572726	0.175865	0.245061	0.114969	0.34257
4.96e-42	0.347052	0.677	0.277	9.57e-38	8	Stk25	Stk25	0.0954508	0.0739279	0.129523	0.369125	0.326217	0.19605	0.175871	0.241941	0.482741	0.118796	0.39974	0.108074	0.419855
8.66e-42	0.437343	0.638	0.228	1.67e-37	8	Stmn1	Stmn1	0.142641	0.120652	0.177406	0.173672	0.115006	0.165379	1.96078	0.252082	0.726758	0.0803288	0.561792	0.208899	0.136374
3.42e-41	0.267803	0.6	0.217	6.59e-37	8	Fuom	Fuom	0.0453818	0.00764039	0.230019	0.237976	0.226755	0.161355	0.13886	0.145646	0.344852	0.00182608	0.132514	0.0708891	0.232605
5.35e-41	0.295544	0.647	0.239	1.03e-36	8	Tgm2	Tgm2	0.0203545	0.00679902	0.21151	0.641037	0.482911	0.0667815	0.0993276	0.147336	0.497451	0.190262	0.847851	0.0735193	0.487721
7.44e-41	0.661592	0.877	0.553	1.44e-36	8	Tubb4b	Tubb4b	0.531346	0.62195	0.393	0.902179	0.696149	0.279655	1.63034	0.416139	1.32184	0.305199	0.977142	0.457925	1.07781
8.55e-41	0.286413	0.719	0.308	1.65e-36	8	Tsta3	Tsta3	0.196003	0.151327	0.214258	0.216267	0.168791	0.196311	0.26255	0.324556	0.492728	0.123459	0.191588	0.332197	0.184826
1.37e-40	0.250204	0.685	0.27	2.63e-36	8	Slc25a17	Slc25a17	0.129983	0.109312	0.188164	0.314534	0.20324	0.17716	0.20155	0.155673	0.411653	0.0744908	0.180352	0.157393	0.3021
2.95e-40	0.298767	0.719	0.31	5.69e-36	8	Cfap20	Cfap20	0.13115	0.120323	0.153386	0.493672	0.338693	0.183449	0.304763	0.177761	0.510034	0.0833496	0.384657	0.14382	0.402323
3.02e-40	0.288216	0.668	0.262	5.82e-36	8	Pink1	Pink1	0.106425	0.0665297	0.15481	0.388125	0.366383	0.249024	0.102039	0.135777	0.435638	0.113068	0.312351	0.0639772	0.269973
3.07e-40	0.352774	0.732	0.31	5.93e-36	8	Cbx5	Cbx5	0.0963926	0.118988	0.119112	0.594141	0.471143	0.140259	0.560195	0.175754	0.569251	0.0679113	0.430006	0.160167	0.448323
3.25e-40	0.314136	0.604	0.225	6.27e-36	8	Ssfa2	Ssfa2	0.035887	0.0395498	0.210602	0.169511	0.161642	0.262629	0.067947	0.460871	0.42163	0.0993156	0.316912	0.149937	0.260753
3.32e-40	0.313598	0.774	0.372	6.4e-36	8	Prpf19	Prpf19	0.207414	0.182824	0.289716	0.352169	0.310742	0.299851	0.410828	0.227454	0.595727	0.115172	0.358728	0.349916	0.21649
3.53e-40	0.272963	0.694	0.281	6.81e-36	8	Ak3	Ak3	0.081603	0.0555461	0.220469	0.327634	0.327799	0.197436	0.149342	0.245011	0.438066	0.063105	0.351214	0.142078	0.461317
3.68e-40	0.75029	0.732	0.373	7.1e-36	8	Cd44	Cd44	0.161579	0.0729356	0.845828	0.271292	0.245166	0.345378	0.525495	0.268276	0.968035	0.980363	0.0995213	0.44018	0.425682
6.55e-40	0.42926	0.949	0.905	1.26e-35	8	Chchd2	Chchd2	1.57624	1.49172	1.97573	2.13106	2.05327	1.81784	1.95668	1.19345	2.26026	1.65134	2.19167	2.09832	2.35657
7.05e-40	0.519199	0.915	0.644	1.36e-35	8	Capns1	Capns1	0.453249	0.348988	1.26556	1.24993	1.12953	1.15197	0.831215	0.461633	1.40396	0.524352	1.40717	0.873104	1.2572
8.02e-40	0.544156	0.885	0.606	1.55e-35	8	Prdx6	Prdx6	0.847536	0.359571	0.634579	1.30818	1.15246	0.32441	0.700918	0.43	1.32834	0.707239	0.658155	0.695717	0.537798
9.43e-40	0.288799	0.77	0.345	1.82e-35	8	Trim44	Trim44	0.24647	0.294178	0.204046	0.319972	0.323353	0.242149	0.226934	0.222352	0.578825	0.11942	0.375488	0.242107	0.452894
1.2e-39	0.348022	0.838	0.405	2.32e-35	8	Tpd52	Tpd52	0.124634	0.353027	0.946726	0.0483668	0.047321	1.00022	0.434326	0.542859	0.933257	1.34917	0.162276	0.619624	0.132551
1.31e-39	0.408796	0.417	0.12	2.52e-35	8	Adamts1	Adamts1	0.00322664	0.011491	0.00201565	0.216905	0.407792	0.004662	0.0196956	0.121695	0.367483	0.000997992	0.471949	0.00391692	0.49139
1.36e-39	0.262631	0.443	0.13	2.62e-35	8	Asns	Asns	0.0349255	0.0256404	0.0309933	0.120935	0.133093	0.0266908	0.100962	0.337106	0.26536	0.0461493	0.156259	0.0321565	0.0811749
1.85e-39	0.25742	0.362	0.091	3.57e-35	8	Hmgcs2	Hmgcs2	0.00393521	0.0036613	0.00333657	0.355054	0.342179	0.00606714	0.0118176	0.0620447	0.249986	0	0.00186233	0	0.0256444
2.07e-39	0.664912	0.872	0.613	4e-35	8	Esd	Esd	0.465504	0.424606	0.932598	1.04518	1.00521	0.713796	0.800874	0.329993	1.27127	0.302895	0.669809	0.893361	0.935214
2.43e-39	0.295215	0.736	0.318	4.68e-35	8	Bola1	Bola1	0.161305	0.1261	0.204506	0.388579	0.323332	0.241185	0.319634	0.108534	0.493228	0.112944	0.215557	0.236599	0.262236
3.84e-39	0.295571	0.651	0.256	7.4e-35	8	Gabarapl1	Gabarapl1	0.0274789	0.0140746	0.172064	0.432181	0.401764	0.275968	0.0896598	0.169208	0.422714	0.0696385	0.388058	0.15211	0.263086
4.14e-39	0.442244	0.779	0.396	7.99e-35	8	Anxa7	Anxa7	0.145024	0.162627	0.342974	0.519479	0.535868	0.293763	0.314318	0.242776	0.714155	0.165455	0.672173	0.412126	0.569972
5.93e-39	0.357687	0.528	0.181	1.14e-34	8	Abhd2	Abhd2	0.113115	0.0640944	0.103082	0.198513	0.15319	0.0567152	0.116989	0.126323	0.377684	0.141475	0.156891	0.1188	0.215793
7.83e-39	0.284609	0.745	0.298	1.51e-34	8	Gna11	Gna11	0.0863373	0.0716741	0.102404	0.731675	0.558596	0.162509	0.157041	0.19933	0.526362	0.102525	0.752417	0.101413	0.784351
8.25e-39	0.326675	0.664	0.276	1.59e-34	8	Cyth2	Cyth2	0.134508	0.120697	0.16538	0.276008	0.197371	0.180273	0.216751	0.124857	0.459717	0.123208	0.353705	0.180031	0.399127
9.3e-39	0.264545	0.643	0.245	1.79e-34	8	Las1l	Las1l	0.173628	0.170637	0.121834	0.183471	0.128451	0.173459	0.216904	0.211175	0.404446	0.136627	0.21532	0.0995697	0.152118
1.65e-38	0.367142	0.485	0.164	3.17e-34	8	Tcea3	Tcea3	0.00841777	0.0144587	0.0662509	0.430647	0.513872	0.0351311	0.0384455	0.12859	0.384365	0.0222789	0.0439183	0.068595	0.157462
1.73e-38	0.275131	0.672	0.263	3.34e-34	8	Med19	Med19	0.154909	0.163888	0.147331	0.194896	0.160474	0.152451	0.258624	0.0469785	0.393408	0.0771546	0.330149	0.201301	0.206541
2.45e-38	0.432051	0.783	0.411	4.73e-34	8	Paics	Paics	0.242607	0.1828	0.354409	0.43943	0.433194	0.342386	0.596205	0.221043	0.727376	0.058978	0.3655	0.349833	0.435762
3.64e-38	0.260781	0.694	0.296	7.02e-34	8	Ormdl2	Ormdl2	0.125234	0.148688	0.306721	0.130905	0.208545	0.319381	0.307546	0.0932796	0.460102	0.189924	0.20106	0.321122	0.0721966
4.91e-38	0.390906	0.766	0.364	9.47e-34	8	H1f0	H1f0	0.092912	0.0386615	0.313781	0.689244	0.519047	0.391519	0.445621	0.414425	0.716237	0.189415	0.733116	0.286132	0.727709
9.32e-38	0.269823	0.711	0.304	1.8e-33	8	Pmpcb	Pmpcb	0.142954	0.150775	0.177985	0.297357	0.25298	0.17264	0.274522	0.104664	0.441569	0.0788905	0.301324	0.260621	0.341495
1.35e-37	0.316011	0.766	0.361	2.6e-33	8	Ndfip2	Ndfip2	0.233412	0.16055	0.260163	0.354208	0.277049	0.328681	0.253654	0.181294	0.580567	0.250423	0.484632	0.21908	0.552493
1.89e-37	0.313435	0.698	0.305	3.65e-33	8	C1galt1	C1galt1	0.195366	0.310319	0.136288	0.262224	0.387449	0.199242	0.266929	0.223424	0.535248	0.0874557	0.279613	0.167804	0.0968378
1.93e-37	0.591055	0.791	0.42	3.71e-33	8	Bmyc	Bmyc	0.187686	0.584638	0.427081	0.412136	0.32661	0.548434	0.410576	0.145433	0.885965	0.110086	0.424275	0.572623	0.419134
2.19e-37	0.366372	0.813	0.401	4.22e-33	8	Lpp	Lpp	0.141388	0.181939	0.385602	0.757194	0.765921	0.329532	0.280143	0.304602	0.788027	0.282437	0.624389	0.270809	1.444
3.32e-37	0.475872	0.838	0.499	6.41e-33	8	Pfdn1	Pfdn1	0.33209	0.303725	0.49009	0.661618	0.502184	0.47019	0.631966	0.187831	0.87591	0.130867	0.576597	0.393814	0.767285
3.59e-37	0.43461	0.868	0.574	6.92e-33	8	Tecr	Tecr	0.50797	0.457302	0.526288	0.875962	0.806592	0.519192	0.695962	0.467089	1.04847	0.273093	0.552889	0.551777	0.579373
3.82e-37	0.362216	0.766	0.393	7.37e-33	8	Skp1a	Skp1a	0.250746	0.133756	0.294519	0.58318	0.494856	0.281587	0.308882	0.173269	0.660403	0.166498	0.526261	0.237234	0.471824
4.86e-37	0.541333	0.936	0.575	9.36e-33	8	Ptms	Ptms	0.237956	0.103513	1.20186	1.58991	1.27259	0.947783	0.978534	0.756326	1.55059	0.648725	1.67606	1.6843	2.16301
5.17e-37	0.412657	0.843	0.516	9.97e-33	8	Gsk3b	Gsk3b	0.391765	0.281407	0.49795	0.734503	0.650188	0.549575	0.435307	0.40484	0.951302	0.432154	0.905109	0.390247	0.774244
6.79e-37	0.595419	0.664	0.295	1.31e-32	8	Tns1	Tns1	0.0323594	0.00214245	0.175668	0.55437	0.490092	0.583399	0.110901	0.234017	0.701376	0.139038	0.696815	0.0782724	1.40398
9.41e-37	0.37994	0.702	0.312	1.81e-32	8	Idh1	Idh1	0.0194816	0.0156258	0.528568	0.427418	0.493998	0.499195	0.177536	0.143108	0.56443	0.105498	0.198387	0.222932	0.221694
9.68e-37	0.344647	0.706	0.326	1.87e-32	8	Aaed1	Aaed1	0.121936	0.112043	0.255869	0.443838	0.423483	0.272595	0.162352	0.216653	0.545033	0.208775	0.377232	0.141468	0.319335
1.44e-36	0.536826	0.864	0.619	2.78e-32	8	Ywhaq	Ywhaq	0.507334	0.532082	0.627758	0.981939	0.813531	0.601721	0.995217	0.457315	1.22569	0.343022	1.15168	0.827178	1.29055
2.06e-36	0.438903	0.838	0.507	3.97e-32	8	Hsd17b10	Hsd17b10	0.445375	0.376401	0.41941	0.707122	0.647094	0.325058	0.406265	0.221368	0.874358	0.112516	0.4944	0.38382	0.625881
3.09e-36	0.483996	0.919	0.697	5.95e-32	8	Ywhae	Ywhae	0.568518	0.60426	1.24402	1.14234	1.04089	1.21854	1.33197	0.661595	1.47962	0.631743	1.25895	1.25542	1.19802
4.37e-36	0.4697	0.591	0.235	8.43e-32	8	Galnt7	Galnt7	0.166955	0.079578	0.232617	0.0953694	0.0970009	0.202078	0.1809	0.536351	0.521879	0.11485	0.159016	0.21998	0.176736
5.01e-36	0.533316	0.949	0.773	9.66e-32	8	Gpx4	Gpx4	0.96729	0.680209	1.43362	1.85989	1.74139	1.58851	1.32939	0.821008	1.86815	1.13587	1.47499	1.1406	1.78767
6.72e-36	0.452306	0.877	0.59	1.3e-31	8	Polr2f	Polr2f	0.443143	0.394164	0.70239	0.925748	0.802386	0.66393	0.818143	0.364971	1.08058	0.333218	0.733703	0.560549	0.843938
7.48e-36	0.574085	0.298	0.072	1.44e-31	8	Apoc1	Apoc1	0.00129487	0	0.0399708	0.132513	0.340488	0.0805911	0.0260965	0.0997654	0.34478	0.0158983	0.00661686	0.00274853	0.0200769
7.88e-36	0.44342	0.826	0.515	1.52e-31	8	Suclg1	Suclg1	0.405125	0.354419	0.477752	0.635793	0.488	0.358833	0.596989	0.338974	0.892038	0.198214	0.511579	0.624927	0.76452
1.18e-35	0.324742	0.681	0.281	2.27e-31	8	Wars	Wars	0.14712	0.14752	0.263152	0.1015	0.137261	0.198485	0.203109	0.843313	0.521062	0.0964874	0.512638	0.169255	0.150016
1.24e-35	0.308823	0.506	0.177	2.39e-31	8	Msmo1	Msmo1	0.0830667	0.0995097	0.187632	0.0780923	0.0556105	0.170826	0.177125	0.101416	0.356476	0.0492046	0.187849	0.233216	0.145942
1.36e-35	0.464214	0.945	0.785	2.63e-31	8	Ndufa6	Ndufa6	1.12275	0.993207	1.34261	1.05528	0.858145	1.07712	1.09075	0.528715	1.59201	0.734401	1.03191	1.38339	1.04462
1.78e-35	0.339084	0.774	0.357	3.43e-31	8	Tsen34	Tsen34	0.0643703	0.0731016	0.288465	0.669146	0.594333	0.373432	0.30737	0.14509	0.598443	0.107406	0.595626	0.243984	0.578375
4.36e-35	0.320549	0.706	0.304	8.4e-31	8	Plp2	Plp2	0.123724	0.184725	0.148849	0.512987	0.358098	0.0308813	0.462212	0.0723087	0.5374	0.331924	0.452002	0.385987	0.387504
9.08e-35	0.256758	0.596	0.226	1.75e-30	8	Zfp637	Zfp637	0.076834	0.0721525	0.0785185	0.360117	0.321277	0.10918	0.0969741	0.0835789	0.333422	0.0299169	0.233086	0.101434	0.342368
1.01e-34	0.493606	0.898	0.7	1.94e-30	8	Tmem59	Tmem59	0.682864	0.503573	0.998861	1.77971	1.52404	1.11102	0.798497	0.622488	1.51997	0.817904	1.31624	0.923222	1.41306
1.11e-34	0.323873	0.766	0.378	2.14e-30	8	Ptp4a1	Ptp4a1	0.168555	0.127231	0.377918	0.428391	0.391177	0.324708	0.270489	0.314785	0.625968	0.641721	0.31184	0.21628	0.358639
2.17e-34	0.315459	0.481	0.159	4.19e-30	8	Acot7	Acot7	0.124584	0.0105801	0.117135	0.135329	0.0881493	0.0203973	0.230633	0.0677599	0.294913	0.0211576	0.0987508	0.180957	0.146531
2.78e-34	0.387945	0.83	0.399	5.36e-30	8	Actn1	Actn1	0.5045	0.0334009	0.245087	1.11747	0.547959	0.0668683	0.305558	0.590073	0.91003	0.524466	0.763407	0.592562	1.38561
2.92e-34	0.489569	0.855	0.541	5.63e-30	8	Tpi1	Tpi1	0.240316	0.229282	0.990415	0.864089	0.781048	0.688074	0.943028	0.372205	1.08946	0.413419	0.652233	0.527	0.968967
4.47e-34	0.310488	0.711	0.306	8.63e-30	8	Pdlim1	Pdlim1	0.314757	0.082629	0.216452	0.279902	0.432778	0.0881965	0.248128	0.156589	0.596058	0.0410736	1.27711	0.0801127	1.073
5.38e-34	0.320012	0.736	0.357	1.04e-29	8	Chmp2b	Chmp2b	0.127994	0.116896	0.359481	0.500456	0.311408	0.299014	0.237074	0.168907	0.557806	0.130172	0.588673	0.283485	0.433212
5.44e-34	0.278713	0.485	0.166	1.05e-29	8	Cyp51	Cyp51	0.0533061	0.0678457	0.125389	0.256073	0.0934578	0.084406	0.219977	0.0644889	0.303243	0.0200398	0.0928775	0.201783	0.103974
7.19e-34	0.32871	0.719	0.333	1.39e-29	8	Tax1bp3	Tax1bp3	0.0530987	0.0259344	0.354974	0.56084	0.444671	0.297312	0.213471	0.0930079	0.543153	0.148896	0.598188	0.306205	0.651927
7.47e-34	0.421668	0.694	0.296	1.44e-29	8	Dbp	Dbp	0.111584	0.0554842	0.0745054	1.0674	0.849319	0.38286	0.103202	0.287078	0.701263	0.0809372	0.761866	0.0993469	1.23449
8.5e-34	0.291262	0.57	0.202	1.64e-29	8	Rhoj	Rhoj	0.00714869	0.0065518	0.00292609	0.780552	0.703793	0.0309041	0.039115	0.0757201	0.436187	0.000997992	0.89335	0	1.04545
1.12e-33	0.54734	0.791	0.438	2.17e-29	8	Lgals3bp	Lgals3bp	0.338346	0.101476	0.560142	0.722032	0.874949	0.877759	0.306081	0.327988	0.934433	0.141975	0.333898	0.323239	0.275083
1.24e-33	0.479621	0.757	0.37	2.4e-29	8	Bex3	Bex3	0.259347	0.106698	0.1521	0.784125	0.573656	0.260946	0.543419	0.226873	0.72475	0.0551049	0.41641	0.513697	0.662808
1.95e-33	0.394927	0.851	0.502	3.77e-29	8	Vdac1	Vdac1	0.260509	0.213733	0.661108	0.797982	0.62626	0.469868	0.668142	0.29952	0.885885	0.220992	0.56829	0.538128	0.868876
2.63e-33	0.392625	0.97	0.966	5.07e-29	8	H3f3b	H3f3b	2.4067	2.55539	2.42043	2.38862	2.11571	2.5069	2.58633	1.66214	2.82997	2.69224	2.33438	2.51246	2.73493
3.07e-33	0.266344	0.719	0.305	5.93e-29	8	2010111I01Rik	2010111I01Rik	0.158235	0.0829784	0.149696	0.695748	0.291979	0.153146	0.228644	0.307297	0.52935	0.0632537	0.76978	0.0654563	1.12979
3.38e-33	0.295173	0.664	0.282	6.52e-29	8	Amn1	Amn1	0.15641	0.173019	0.165903	0.359767	0.314839	0.191963	0.162894	0.198557	0.458505	0.204413	0.247151	0.180333	0.268007
4.28e-33	0.403695	0.783	0.425	8.26e-29	8	Idh2	Idh2	0.217598	0.0849801	0.393866	0.651303	0.602767	0.711291	0.413435	0.246436	0.755402	0.193209	0.361012	0.257708	0.762819
4.38e-33	0.341606	0.736	0.341	8.45e-29	8	Odc1	Odc1	0.267174	0.20973	0.226785	0.410942	0.312397	0.152482	0.529016	0.255068	0.604186	0.170341	0.461055	0.299864	0.248856
9.41e-33	0.312904	0.736	0.326	1.81e-28	8	Fndc3b	Fndc3b	0.0248571	0.0202484	0.247845	0.74233	0.866199	0.350099	0.161826	0.370681	0.595511	0.269375	0.517344	0.12382	0.612024
9.63e-33	0.329776	0.796	0.374	1.86e-28	8	Ttc3	Ttc3	0.308741	0.142255	0.20939	0.816572	0.72637	0.263715	0.215742	0.272257	0.677286	0.132367	0.587164	0.191041	0.406277
1.04e-32	0.252999	0.711	0.323	2e-28	8	Anxa11	Anxa11	0.204298	0.147801	0.255334	0.214145	0.235138	0.221657	0.237405	0.0932388	0.467791	0.168902	0.391615	0.252166	0.555393
1.12e-32	0.278717	0.345	0.094	2.15e-28	8	Mgst2	Mgst2	0.285628	0.0654369	0.0121956	0.0297102	0.0140674	0.00180242	0.0968276	0.0433962	0.278644	0.0247881	0.0209685	0.044812	0
1.29e-32	0.326444	0.77	0.376	2.49e-28	8	Aff4	Aff4	0.223376	0.22865	0.230197	0.583346	0.479248	0.306895	0.203279	0.317518	0.627212	0.283832	0.414682	0.153099	0.480577
1.43e-32	0.352376	0.77	0.419	2.76e-28	8	Echs1	Echs1	0.222225	0.14693	0.484713	0.580773	0.540539	0.377344	0.326833	0.279632	0.686722	0.171835	0.35734	0.28518	0.365184
3.1e-32	0.257302	0.596	0.24	5.99e-28	8	Dynlt1f	Dynlt1f	0.105197	0.104841	0.152525	0.138845	0.162622	0.229187	0.311117	0.0554506	0.364351	0.164809	0.167124	0.281656	0.146778
3.69e-32	0.318063	0.719	0.316	7.11e-28	8	Ier3	Ier3	0.0440701	0.0206474	0.502545	0.645804	0.503034	0.788623	0.207755	0.308215	0.722207	1.10414	0.6322	0.141906	0.387562
5.04e-32	0.418201	0.855	0.516	9.71e-28	8	Cnpy2	Cnpy2	0.270832	0.174505	0.53796	1.39284	1.33691	0.62893	0.691781	0.457909	1.05024	0.171646	0.707738	0.34739	0.734076
1.08e-31	0.279996	0.774	0.37	2.08e-27	8	Wbp2	Wbp2	0.234004	0.259571	0.301945	0.246102	0.253589	0.496528	0.288239	0.226106	0.568097	0.254419	0.332208	0.313586	0.380589
1.23e-31	0.433091	0.809	0.438	2.37e-27	8	Slc6a6	Slc6a6	0.144818	0.126943	0.80564	0.908556	0.315298	0.974321	0.381182	0.219963	0.90048	0.567099	0.705176	0.642465	0.134988
1.26e-31	0.340474	0.728	0.363	2.43e-27	8	Pigp	Pigp	0.247406	0.153637	0.183043	0.644687	0.639394	0.230519	0.21151	0.154179	0.611816	0.0674693	0.388185	0.287659	0.491601
1.47e-31	0.296775	0.757	0.365	2.84e-27	8	Sfxn1	Sfxn1	0.237549	0.218636	0.260955	0.345613	0.580857	0.165344	0.450992	0.294915	0.595485	0.0830824	0.24023	0.337554	0.476602
2e-31	0.345177	0.809	0.443	3.86e-27	8	Ddb1	Ddb1	0.208531	0.143332	0.422793	0.814237	0.778518	0.377267	0.442933	0.385059	0.757488	0.154008	0.557457	0.261662	0.598481
2.33e-31	2.67408	0.809	0.513	4.49e-27	8	Tff2	Tff2	0.548017	0.579687	0.347413	0.272372	0.285975	0.393052	0.299286	2.83447	1.76523	0.759004	0.343927	0.274924	0.352083
2.33e-31	0.504939	0.911	0.648	4.5e-27	8	Hmgn1	Hmgn1	0.623716	1.15015	0.432546	1.58978	1.29421	0.659016	1.15357	0.529216	1.45083	0.21467	0.922459	0.788284	1.43255
4.13e-31	0.399376	0.77	0.418	7.97e-27	8	Ube2e3	Ube2e3	0.149412	0.0934394	0.328919	0.670352	0.549041	0.39918	0.45747	0.26563	0.704501	0.208088	0.625268	0.470233	0.73665
4.41e-31	0.428283	0.983	0.968	8.5e-27	8	Ptma	Ptma	2.70467	2.95261	2.73112	2.81645	2.2945	2.55797	3.63946	1.9226	3.22263	1.84969	3.17994	2.8984	3.05868
5.8e-31	0.582785	0.838	0.502	1.12e-26	8	Ifi27	Ifi27	0.415622	0.308044	0.417898	1.27046	1.14233	0.431875	0.573902	0.476482	1.13312	0.308533	0.847575	0.312869	1.35806
7.19e-31	0.377981	0.889	0.604	1.39e-26	8	Ndufab1	Ndufab1	0.501892	0.46731	0.733295	0.879037	0.6974	0.647981	0.921428	0.38335	1.06684	0.263286	0.833241	0.675262	0.975656
8.83e-31	0.419849	0.779	0.447	1.7e-26	8	Acaa2	Acaa2	0.349994	0.137614	0.501446	0.643676	0.625315	0.382094	0.323763	0.141291	0.76387	0.151785	0.389667	0.254053	0.816327
9.86e-31	0.602281	0.723	0.382	1.9e-26	8	Anxa3	Anxa3	0.0368407	0.0211051	1.09524	0.306918	0.493908	1.07863	0.324509	0.371635	1.00281	0.403014	1.10335	0.714308	0.878431
2.19e-30	0.264217	0.774	0.391	4.22e-26	8	Pnkd	Pnkd	0.223442	0.180096	0.273851	0.453044	0.372642	0.335034	0.347866	0.110155	0.565224	0.161437	0.536436	0.379396	0.572386
2.28e-30	0.516145	0.864	0.616	4.4e-26	8	H2afv	H2afv	0.638625	0.544302	0.568756	0.906646	0.803355	0.545011	1.48803	0.310423	1.2091	0.307333	0.892977	0.717124	0.931415
2.36e-30	0.519378	0.885	0.585	4.56e-26	8	Jun	Jun	0.569816	0.268611	1.24086	0.680321	0.894991	1.63443	0.760935	1.07752	1.53457	1.6379	1.00559	0.607727	0.637277
2.51e-30	0.276851	0.702	0.326	4.84e-26	8	Smarcc1	Smarcc1	0.176276	0.161309	0.255635	0.39405	0.266975	0.215298	0.433397	0.15619	0.489843	0.0936801	0.229029	0.188801	0.335126
2.52e-30	0.443406	0.579	0.245	4.86e-26	8	Ddah2	Ddah2	0.0267477	0.0213627	0.0232725	0.907519	1.01994	0.132787	0.15577	0.0803121	0.62008	0.0232017	0.996378	0.0533681	0.831312
2.57e-30	0.412718	0.902	0.691	4.96e-26	8	Psmb6	Psmb6	0.688291	0.60763	0.95025	1.10323	0.89237	0.879086	1.1278	0.410907	1.27622	0.438312	1.06643	1.13292	1.27218
3.33e-30	0.272037	0.749	0.372	6.42e-26	8	Dnajc10	Dnajc10	0.143897	0.133558	0.249181	0.549288	0.530809	0.282375	0.340161	0.254341	0.563436	0.106505	0.481759	0.268604	0.626912
4.54e-30	0.485284	0.911	0.651	8.75e-26	8	Ppp1r14b	Ppp1r14b	0.738207	0.434734	1.05326	1.30865	1.10188	0.956692	0.87422	0.579958	1.35214	0.280151	0.91049	0.793153	0.744459
4.82e-30	0.398572	0.906	0.745	9.29e-26	8	Eif5	Eif5	0.872446	0.869158	0.897804	1.0443	0.946604	0.878635	1.02904	0.674862	1.37021	0.993972	1.01966	0.858028	1.05813
5.74e-30	0.29721	0.685	0.322	1.11e-25	8	Gde1	Gde1	0.12613	0.0881827	0.239038	0.549885	0.355357	0.216864	0.245821	0.146527	0.488931	0.0973945	0.346513	0.128775	0.502446
6.35e-30	0.283362	0.732	0.376	1.22e-25	8	Dynlt3	Dynlt3	0.100564	0.175524	0.330385	0.558081	0.449602	0.308576	0.265369	0.193036	0.569583	0.139259	0.600143	0.236221	0.680735
8.5e-30	0.494171	0.928	0.78	1.64e-25	8	Ndufa4	Ndufa4	1.12315	0.968409	1.39249	1.75794	1.77938	1.35708	1.68077	0.780787	1.83138	0.570765	1.75975	1.51919	0.729148
1.94e-29	0.282248	0.774	0.394	3.74e-25	8	Mrps18a	Mrps18a	0.191652	0.17953	0.330284	0.484266	0.389352	0.314394	0.387935	0.163131	0.558165	0.1447	0.383587	0.284096	0.447362
2.33e-29	0.470318	0.86	0.598	4.5e-25	8	Mpc2	Mpc2	0.474967	0.343404	0.780933	1.06978	0.892848	0.70069	0.718834	0.298426	1.09661	0.416232	0.612092	0.892973	1.06591
2.61e-29	0.555476	0.732	0.363	5.04e-25	8	Kras	Kras	0.235307	0.217476	0.245899	0.381668	0.331563	0.328004	0.287723	0.164263	0.632421	0.276261	0.456862	0.238711	0.326659
2.65e-29	0.347384	0.796	0.437	5.11e-25	8	Naxd	Naxd	0.232318	0.237498	0.304128	0.705364	0.630502	0.317063	0.309688	0.351127	0.677254	0.157484	0.496621	0.284905	0.419006
2.65e-29	0.294621	0.706	0.339	5.12e-25	8	Tm2d3	Tm2d3	0.180102	0.145446	0.198309	0.346512	0.355231	0.259979	0.264269	0.116917	0.463818	0.135159	0.316219	0.224671	0.30137
2.71e-29	0.2862	0.638	0.272	5.23e-25	8	Tceal8	Tceal8	0.0130038	0.0296784	0.148658	0.914397	0.665821	0.217992	0.116846	0.171686	0.468742	0.0593814	0.368365	0.0759527	0.392825
3.41e-29	0.369615	0.817	0.466	6.57e-25	8	Sod1	Sod1	0.249745	0.175405	0.477149	0.493543	0.472286	0.498914	0.577622	0.450011	0.775508	0.246176	0.802933	0.680926	0.371244
4.25e-29	0.327393	0.809	0.44	8.19e-25	8	Atxn10	Atxn10	0.329311	0.17154	0.387595	0.793997	0.692181	0.195861	0.436093	0.211603	0.718235	0.231773	0.377013	0.443833	0.414221
4.8e-29	0.328686	0.749	0.407	9.26e-25	8	Lasp1	Lasp1	0.240558	0.0991148	0.443491	0.321604	0.386305	0.470849	0.316777	0.236698	0.645435	0.433519	0.501552	0.392274	0.536483
5.53e-29	0.259067	0.677	0.309	1.07e-24	8	Ccdc25	Ccdc25	0.15241	0.170719	0.222918	0.352902	0.264106	0.148745	0.329917	0.159185	0.44872	0.144078	0.331078	0.194768	0.27583
6.08e-29	0.481494	0.634	0.314	1.17e-24	8	Serpinb1a	Serpinb1a	0.121414	1.1817	0.110523	0.429123	0.293431	0.109291	0.15995	0.472198	0.824954	0.0655769	0.259121	0.146398	0.1413
7.83e-29	0.393517	0.766	0.374	1.51e-24	8	Plec	Plec	0.279139	0.0971238	0.318486	0.753605	0.68386	0.121311	0.254666	0.231394	0.698639	0.121145	1.04443	0.151955	0.835769
8e-29	0.39371	0.813	0.465	1.54e-24	8	Tmem147	Tmem147	0.245888	0.189026	0.471647	0.695918	0.570409	0.428093	0.431535	0.347861	0.743796	0.16749	0.525906	0.37404	0.435113
1.66e-28	0.375888	0.881	0.615	3.2e-24	8	Mdh1	Mdh1	0.600904	0.643238	0.569721	0.742984	0.655084	0.587515	1.04305	0.385345	1.0651	0.237393	0.538948	0.92189	0.925919
1.87e-28	0.324439	0.745	0.386	3.61e-24	8	Stt3b	Stt3b	0.262814	0.27188	0.30098	0.377618	0.374519	0.256906	0.422371	0.178034	0.597647	0.0873014	0.447076	0.175142	0.371976
2.45e-28	0.355794	0.834	0.53	4.73e-24	8	Cd164	Cd164	0.485413	0.333783	0.522091	0.613838	0.54447	0.650227	0.537899	0.482968	0.886091	0.341286	0.430526	0.461893	0.384675
3.53e-28	0.253891	0.668	0.318	6.81e-24	8	Mcee	Mcee	0.0830078	0.0631445	0.31462	0.369395	0.359751	0.431218	0.175248	0.0965344	0.448916	0.106893	0.327225	0.213146	0.417784
4.84e-28	0.322036	0.783	0.398	9.34e-24	8	Cltb	Cltb	0.147792	0.08279	0.288666	0.944564	0.825268	0.32997	0.38305	0.229228	0.677064	0.135297	0.718816	0.356701	0.681565
5.14e-28	0.341694	0.855	0.572	9.92e-24	8	Uqcrc2	Uqcrc2	0.549961	0.496336	0.563952	0.584611	0.490994	0.468886	0.720925	0.282947	0.922062	0.230819	0.593407	0.738712	0.926306
9.17e-28	0.310623	0.774	0.417	1.77e-23	8	Ktn1	Ktn1	0.244974	0.346481	0.233963	0.490025	0.506906	0.253676	0.363617	0.201982	0.669527	0.194739	0.791254	0.412086	0.974709
9.21e-28	0.458014	0.864	0.57	1.78e-23	8	Sptssa	Sptssa	0.49283	0.340264	0.638062	0.805993	0.721718	0.860691	0.771665	0.362632	1.03494	0.247468	0.752879	0.566886	0.56618
9.66e-28	0.373502	0.86	0.598	1.86e-23	8	Kif5b	Kif5b	0.493031	0.405426	0.650647	0.869242	0.703321	0.643693	0.766643	0.417166	1.05163	0.61564	1.0302	0.613348	1.22973
1.1e-27	0.300593	0.779	0.421	2.12e-23	8	Tgoln1	Tgoln1	0.278606	0.163462	0.40425	0.399461	0.52787	0.469058	0.320694	0.153834	0.643631	0.303132	0.582268	0.358038	0.412872
1.8e-27	0.522034	0.923	0.688	3.47e-23	8	Tagln2	Tagln2	0.843566	0.386652	1.43623	1.36143	1.25331	1.28508	1.57152	0.820945	1.6928	0.692219	1.5933	1.46397	1.25837
1.92e-27	0.34887	0.826	0.51	3.71e-23	8	Zbtb7a	Zbtb7a	0.337566	0.392692	0.6055	0.488255	0.500674	0.671939	0.43769	0.249121	0.833957	0.492436	0.587402	0.383078	0.545061
2.05e-27	0.295178	0.787	0.445	3.95e-23	8	Hspa9	Hspa9	0.278789	0.279846	0.440929	0.481395	0.420956	0.379722	0.474263	0.474015	0.687784	0.158446	0.397139	0.22406	0.541856
2.99e-27	0.251231	0.668	0.306	5.77e-23	8	Irf2bpl	Irf2bpl	0.232994	0.116288	0.152955	0.563333	0.45597	0.189251	0.154856	0.126556	0.487224	0.0903108	0.531082	0.0704934	0.521374
3.55e-27	0.391613	0.728	0.388	6.85e-23	8	Mvp	Mvp	0.138495	0.150024	0.532285	0.36106	0.425526	0.490535	0.219669	0.135309	0.626212	0.266891	0.434098	0.625158	0.279856
7.32e-27	0.346866	0.851	0.537	1.41e-22	8	Anapc13	Anapc13	0.336472	0.367926	0.628744	0.647965	0.603683	0.644123	0.663852	0.223727	0.857667	0.258886	0.426771	0.706519	0.685047
1.3e-26	0.370581	0.83	0.561	2.51e-22	8	Pdcd6	Pdcd6	0.462298	0.339829	0.598726	0.854819	0.767707	0.473774	0.599461	0.365545	0.926981	0.331019	0.630443	0.56159	0.750091
1.38e-26	0.298915	0.774	0.447	2.66e-22	8	Pin4	Pin4	0.335038	0.287463	0.438388	0.375272	0.306945	0.363725	0.382795	0.154646	0.645819	0.234033	0.421657	0.464969	0.399736
1.94e-26	0.305066	0.796	0.445	3.74e-22	8	Kdelr2	Kdelr2	0.192001	0.149302	0.393419	1.02584	0.888877	0.35399	0.619744	0.344413	0.762769	0.191321	0.562737	0.323998	0.523936
2.49e-26	0.447926	0.328	0.1	4.79e-22	8	Rbp4	Rbp4	0.0151382	0.0427767	0.0102331	0.21782	0.282515	0.0130267	0.0429139	0.386496	0.272331	0.0567066	0.0179893	0.0414477	0.0205762
2.69e-26	0.311633	0.791	0.461	5.18e-22	8	Cenpb	Cenpb	0.121763	0.153057	0.53687	0.730033	0.562008	0.818401	0.44566	0.286071	0.746525	0.311214	0.751897	0.295041	0.744051
2.93e-26	0.38774	0.928	0.83	5.66e-22	8	Aes	Aes	1.67958	0.970551	1.24683	1.31421	1.28856	1.20912	1.37797	0.853985	1.72388	0.778247	1.25676	1.34454	1.4319
3.28e-26	0.376695	0.894	0.684	6.32e-22	8	Tmed10	Tmed10	0.532344	0.514642	1.18114	1.53625	1.41141	1.24656	1.138	0.64417	1.40396	0.694873	1.29617	0.808703	1.15761
3.63e-26	0.271009	0.796	0.44	7e-22	8	Mvb12a	Mvb12a	0.241176	0.22852	0.345	0.454833	0.435846	0.353723	0.43602	0.329865	0.625094	0.190948	0.481687	0.65418	0.384145
3.68e-26	0.297642	0.838	0.485	7.11e-22	8	Elof1	Elof1	0.254737	0.376002	0.425211	0.614206	0.496397	0.436659	0.753484	0.202453	0.732699	0.201342	0.510009	0.392675	0.484342
1.04e-25	0.265198	0.685	0.329	2e-21	8	Polr2h	Polr2h	0.200613	0.168894	0.26292	0.355097	0.285168	0.168883	0.287919	0.0915061	0.439425	0.0994883	0.244247	0.200065	0.24788
1.36e-25	0.354468	0.791	0.459	2.61e-21	8	Acp1	Acp1	0.288694	0.257457	0.432642	0.608327	0.517309	0.408221	0.599121	0.161221	0.720394	0.146293	0.440673	0.460742	0.649838
1.44e-25	0.250266	0.821	0.444	2.77e-21	8	9530068E07Rik	9530068E07Rik	0.12635	0.184091	0.508235	0.7804	0.695583	0.473689	0.352104	0.303724	0.662911	0.217612	0.361759	0.339318	0.693835
1.46e-25	0.260694	0.723	0.36	2.81e-21	8	Twf1	Twf1	0.103219	0.072729	0.34647	0.517801	0.424688	0.509371	0.213592	0.193371	0.508389	0.173355	0.518457	0.181724	0.516647
1.67e-25	0.343479	0.838	0.515	3.22e-21	8	Ergic3	Ergic3	0.252889	0.233426	0.551988	1.02468	1.11439	0.681794	0.50409	0.29333	0.880725	0.161812	0.661638	0.46721	0.599691
1.68e-25	0.360845	0.889	0.686	3.23e-21	8	Uqcr11	Uqcr11	0.596157	0.493401	1.29934	1.16414	1.04981	1.17192	1.19121	0.568848	1.34088	0.583685	1.26828	0.963679	1.4768
1.7e-25	0.343916	0.826	0.527	3.29e-21	8	Nudc	Nudc	0.407947	0.358792	0.454085	0.6936	0.548052	0.42934	0.829726	0.254211	0.848382	0.250286	0.666512	0.589526	0.764345
2.56e-25	0.276649	0.779	0.443	4.93e-21	8	Lmo4	Lmo4	0.28593	0.226526	0.511183	0.785895	0.551348	0.270382	0.440159	0.643989	0.754594	0.358932	0.330262	0.463637	0.386568
3.54e-25	0.264684	0.779	0.405	6.82e-21	8	Sqstm1	Sqstm1	0.209212	0.173787	0.324912	0.575661	0.574126	0.423014	0.245574	0.270216	0.598072	0.257845	0.38321	0.490799	0.473081
4.57e-25	0.279478	0.715	0.372	8.81e-21	8	Tsg101	Tsg101	0.178884	0.150159	0.399427	0.357736	0.29255	0.314556	0.351032	0.182767	0.527498	0.193206	0.410972	0.334256	0.279961
6.77e-25	0.265811	0.413	0.163	1.31e-20	8	Sord	Sord	0.0292291	0.0190258	0.105313	0.150206	0.189787	0.210007	0.0764365	0.25593	0.302327	0.0786704	0.104299	0.0519905	0.0756337
7.29e-25	0.270005	0.838	0.509	1.41e-20	8	Rab11a	Rab11a	0.253267	0.245117	0.582158	0.548083	0.446036	0.65785	0.424091	0.30536	0.77632	0.457536	1.2336	0.700088	0.504229
7.48e-25	0.288525	0.719	0.372	1.44e-20	8	1110008P14Rik	1110008P14Rik	0.248388	0.238989	0.293194	0.425891	0.387316	0.142062	0.356442	0.171557	0.546016	0.269097	0.313273	0.338102	0.280826
9.92e-25	0.35865	0.8	0.485	1.91e-20	8	Rala	Rala	0.314291	0.236416	0.441955	0.623743	0.54025	0.379571	0.485263	0.235671	0.768747	0.199797	0.753402	0.999786	0.635067
1.28e-24	0.350165	0.872	0.582	2.48e-20	8	Rnh1	Rnh1	0.275705	0.362005	1.01453	0.89996	0.809148	0.727701	0.7677	0.53602	1.03091	0.446101	0.631571	1.09545	0.701139
1.41e-24	0.268828	0.796	0.444	2.73e-20	8	Golgb1	Golgb1	0.230124	0.211114	0.421991	0.756222	0.852117	0.415387	0.317359	0.369202	0.717286	0.277865	0.633389	0.332371	0.536969
1.5e-24	1.20156	0.911	0.641	2.89e-20	8	S100a6	S100a6	0.686224	0.27445	2.44296	3.61312	3.206	0.604437	1.34678	1.28538	2.62872	1.79222	1.48016	1.74628	2.81459
1.52e-24	0.329877	0.843	0.522	2.93e-20	8	Xbp1	Xbp1	0.175431	0.201483	0.830572	0.859303	1.00222	0.571033	0.796039	1.00542	1.01324	0.761824	0.918526	0.430334	0.566542
1.56e-24	0.261003	0.732	0.353	3e-20	8	Arl4c	Arl4c	0.860978	0.0446718	0.589301	0.0748457	0.0285384	0.589116	0.350036	0.157747	0.709782	0.498894	0.105835	0.456205	0.0153749
3.32e-24	0.285817	0.821	0.513	6.41e-20	8	Fam173a	Fam173a	0.466643	0.297362	0.563584	0.49268	0.449351	0.629	0.543709	0.219906	0.754361	0.195538	0.227586	0.420012	0.420378
4.81e-24	0.319467	0.864	0.528	9.27e-20	8	Hdlbp	Hdlbp	0.222169	0.197756	0.633977	1.37267	1.19858	0.609288	0.803231	0.726022	1.01107	0.292958	0.857695	0.453134	0.792817
7.95e-24	0.348776	0.945	0.848	1.53e-19	8	Atp5b	Atp5b	1.31953	1.31954	1.62582	1.45243	1.2171	1.33989	1.82065	0.973193	1.81295	0.734524	1.57826	1.67963	2.05454
8.96e-24	0.366011	0.902	0.708	1.73e-19	8	Akr1a1	Akr1a1	0.582613	0.543225	1.53542	1.36221	1.18518	1.69771	1.16553	0.669077	1.47886	0.653958	1.2623	1.38552	1.23741
9.02e-24	0.328221	0.855	0.572	1.74e-19	8	Ndufs4	Ndufs4	0.521791	0.401029	0.588715	0.61842	0.531591	0.507247	0.752231	0.288177	0.872492	0.283543	0.5492	0.691874	0.69568
1.03e-23	0.356782	0.894	0.697	1.98e-19	8	Sec62	Sec62	0.72549	0.676061	0.703654	1.61473	1.38821	0.897767	0.778654	0.56994	1.30832	0.603124	1.15203	0.658578	1.23114
2.97e-23	0.355879	0.885	0.731	5.73e-19	8	Uqcrb	Uqcrb	0.760337	0.649717	1.40902	1.34242	1.20566	1.29495	1.27579	0.700188	1.46385	0.568927	1.41661	1.36374	1.57788
3.36e-23	0.258307	0.711	0.376	6.48e-19	8	Lsm8	Lsm8	0.296514	0.236839	0.29047	0.292345	0.209622	0.204496	0.55866	0.165139	0.537212	0.126073	0.433821	0.26457	0.505763
3.75e-23	0.289475	0.834	0.519	7.23e-19	8	Irf2bp2	Irf2bp2	0.317297	0.167585	0.942744	0.469523	0.412069	1.05609	0.496025	0.476195	0.891102	0.946887	0.566008	0.50826	0.473236
3.82e-23	0.261816	0.732	0.366	7.36e-19	8	Rhob	Rhob	0.0517465	0.0615276	0.414569	0.747427	0.437149	0.691223	0.219885	0.354611	0.615929	0.558721	0.712515	0.126608	1.02902
3.98e-23	0.282278	0.83	0.454	7.68e-19	8	Ybx3	Ybx3	0.185139	0.201483	0.524727	0.953578	0.703706	0.240627	0.654519	0.384188	0.768825	0.135312	0.994346	0.426534	0.918692
4.48e-23	0.297106	0.881	0.584	8.64e-19	8	Metap2	Metap2	0.420992	0.403553	0.701737	0.791957	0.713577	0.646562	0.849837	0.514101	0.950449	0.243661	0.942337	0.538122	0.75218
4.63e-23	0.315884	0.804	0.508	8.92e-19	8	Herpud1	Herpud1	0.246734	0.383567	0.445782	0.858433	0.631204	0.509656	0.644929	0.783195	0.855361	0.244043	0.460529	0.821156	0.603102
6.42e-23	0.492158	0.817	0.517	1.24e-18	8	Aldh2	Aldh2	0.0680313	0.72442	0.60112	0.804824	1.00555	1.08465	0.40829	0.312449	0.977356	0.379122	0.382475	0.371971	1.03718
6.52e-23	0.330067	0.757	0.492	1.26e-18	8	Ech1	Ech1	0.256754	0.229403	0.557562	0.586366	0.71486	0.618749	0.4563	0.211134	0.774923	0.187806	0.67162	0.61872	0.893742
1.04e-22	0.324712	0.889	0.701	2.01e-18	8	Atp5g3	Atp5g3	0.818652	0.627702	1.12725	0.976837	0.88906	0.823555	1.25208	0.624743	1.26858	0.319744	0.986434	0.947017	1.2011
1.23e-22	0.339257	0.847	0.578	2.38e-18	8	Etfb	Etfb	0.305565	0.319068	1.00704	0.889958	0.934973	0.892245	0.888592	0.415036	1.01626	0.365137	0.685424	0.652805	0.92309
1.31e-22	0.274179	0.8	0.477	2.52e-18	8	Polr2m	Polr2m	0.365816	0.359268	0.354077	0.646332	0.5074	0.349921	0.493066	0.190934	0.698415	0.129206	0.554722	0.379794	0.692722
2.25e-22	0.290716	0.83	0.531	4.34e-18	8	Pdcd4	Pdcd4	1.04329	0.580931	0.34903	0.422391	0.44026	0.20391	0.345267	0.473291	0.925726	0.154359	0.655414	0.442273	0.432907
2.65e-22	0.276139	0.6	0.289	5.12e-18	8	Slco3a1	Slco3a1	0.341229	0.00516329	0.187281	0.326465	0.39281	0.0921458	0.164023	0.128039	0.476068	0.284033	0.609197	0.225324	0.486451
2.73e-22	0.363791	0.881	0.521	5.27e-18	8	App	App	0.0532043	0.0293535	1.37218	1.50264	1.62379	1.7125	0.531447	0.644884	1.35296	0.578695	1.95828	0.532772	1.38679
3.53e-22	0.35615	0.885	0.616	6.81e-18	8	Ndufa12	Ndufa12	0.564007	0.51109	0.729582	0.926008	0.739949	0.689617	0.937049	0.304092	1.05253	0.32111	0.759682	0.769753	1.26542
3.7e-22	0.322278	0.455	0.18	7.14e-18	8	Hspb1	Hspb1	0.0167803	0.0193543	0.00911626	0.68547	0.656598	0.0178724	0.0470413	0.178397	0.409229	0.0182049	0.960956	0.0126788	1.24152
3.78e-22	0.271757	0.826	0.47	7.28e-18	8	Eprs	Eprs	0.292631	0.260797	0.461314	0.78442	0.708178	0.381864	0.550648	0.295445	0.723764	0.174085	0.533178	0.351444	0.568867
4.33e-22	0.291284	0.855	0.56	8.35e-18	8	Uqcrc1	Uqcrc1	0.43353	0.416816	0.667767	0.592252	0.490981	0.577577	0.82755	0.306597	0.864305	0.289487	0.621983	0.649488	0.72881
8.09e-22	0.262393	0.804	0.453	1.56e-17	8	Rbbp7	Rbbp7	0.321486	0.250258	0.279288	0.643407	0.630333	0.285523	0.773598	0.29708	0.686859	0.166137	0.522302	0.511821	0.619408
8.13e-22	0.351196	0.868	0.583	1.57e-17	8	P4hb	P4hb	0.24244	0.202523	0.948678	1.40725	1.33609	0.874218	0.795859	1.23921	1.16621	0.420278	0.995916	0.559773	0.860924
8.26e-22	0.337683	0.843	0.573	1.59e-17	8	Ier2	Ier2	0.706504	0.472362	0.988923	0.395478	0.351393	0.839131	0.611339	0.690183	1.10391	1.0446	0.808901	0.485548	0.477147
8.77e-22	0.280111	0.728	0.396	1.69e-17	8	Eci2	Eci2	0.179451	0.127254	0.367715	0.525816	0.468016	0.311728	0.321326	0.191999	0.540605	0.104095	0.481544	0.399717	0.497128
9.03e-22	0.292268	0.855	0.57	1.74e-17	8	Psmd7	Psmd7	0.453163	0.391178	0.558731	1.01123	0.846915	0.484092	0.745883	0.377697	0.93051	0.219274	0.87596	0.670966	0.93947
1.03e-21	0.332698	0.881	0.727	2e-17	8	Park7	Park7	0.941339	0.808147	0.856653	1.02794	1.02573	0.927357	1.10254	0.386513	1.27345	0.446522	1.05699	1.14584	1.17369
1.15e-21	0.376517	0.894	0.724	2.22e-17	8	Vdac2	Vdac2	0.691237	0.770778	1.37741	1.07546	0.886965	1.05762	1.19788	0.610391	1.36539	0.678439	1.02139	1.24828	1.34173
2.09e-21	0.294294	0.847	0.542	4.04e-17	8	Dync1i2	Dync1i2	0.345924	0.288266	0.626273	0.808957	0.710156	0.767287	0.514499	0.346572	0.859202	0.448155	0.744273	0.504417	0.826079
2.43e-21	0.261956	0.783	0.461	4.68e-17	8	Ndufv1	Ndufv1	0.28825	0.263123	0.405763	0.598943	0.458838	0.332868	0.571743	0.22918	0.645031	0.138118	0.452088	0.402945	0.652925
2.8e-21	0.266379	0.702	0.384	5.4e-17	8	Dtymk	Dtymk	0.195277	0.210451	0.281719	0.508519	0.402276	0.200888	0.675572	0.228284	0.554609	0.107445	0.422411	0.241413	0.425493
3.07e-21	0.339058	0.928	0.695	5.92e-17	8	Rps27l	Rps27l	0.534239	0.475278	1.61875	1.59664	1.2571	1.19337	1.54249	0.966128	1.53473	0.93703	1.20385	1.48263	1.36508
3.1e-21	0.354277	0.83	0.503	5.97e-17	8	Cdk4	Cdk4	0.366238	0.271712	0.380769	0.9816	0.783731	0.442359	0.767766	0.367353	0.818046	0.114207	0.683257	0.39495	0.577269
5.54e-21	0.264621	0.86	0.545	1.07e-16	8	Pura	Pura	0.497581	0.450166	0.390624	0.987761	0.906846	0.554858	0.414976	0.310017	0.89225	0.26756	0.793914	0.48316	1.07612
7.64e-21	0.30843	0.804	0.524	1.47e-16	8	Cyc1	Cyc1	0.372658	0.336292	0.588312	0.606631	0.422431	0.435608	0.771855	0.320893	0.783333	0.181362	0.546734	0.59541	0.844908
8.3e-21	0.299995	0.813	0.509	1.6e-16	8	Mydgf	Mydgf	0.255118	0.228846	0.595397	0.869221	0.751699	0.518396	0.618882	0.312763	0.783766	0.189471	0.650124	0.488005	0.633748
1e-20	0.403695	0.826	0.572	1.93e-16	8	Eif6	Eif6	0.498899	0.452079	0.611687	0.674725	0.588605	0.468638	0.741996	0.270492	0.910845	0.303383	0.697947	0.67121	0.660303
1.29e-20	0.279089	0.464	0.207	2.48e-16	8	Dram1	Dram1	0.00757233	0.00648114	0.189351	0.396286	0.62504	0.17314	0.0770912	0.16931	0.356012	0.126811	0.0862619	0.0310661	0.0547614
1.32e-20	0.291153	0.906	0.678	2.54e-16	8	Vamp8	Vamp8	0.570923	0.553195	1.54612	0.578585	0.445474	1.58017	0.959609	0.643859	1.30292	1.26223	0.779008	1.42433	0.826264
1.42e-20	0.288173	0.868	0.66	2.75e-16	8	Ywhaz	Ywhaz	0.683438	0.602151	1.03773	0.772716	0.744574	0.666229	0.992225	0.485946	1.13662	0.515951	1.00359	0.934336	1.08406
1.86e-20	0.352803	0.945	0.832	3.58e-16	8	Cox6b1	Cox6b1	1.20289	1.09699	1.87046	1.57011	1.40813	1.59227	1.7607	0.73966	1.80981	1.17679	1.44103	1.70281	1.64647
1.96e-20	0.295586	0.817	0.495	3.79e-16	8	Copb2	Copb2	0.282797	0.216737	0.497046	0.927111	0.85237	0.487517	0.512129	0.297137	0.76748	0.284378	0.559527	0.408362	0.583111
1.99e-20	0.282188	0.8	0.523	3.83e-16	8	Txnl1	Txnl1	0.34269	0.320584	0.479611	0.718736	0.605392	0.412645	0.755263	0.332118	0.781696	0.303224	0.666445	0.578087	0.729842
2.07e-20	0.262057	0.796	0.459	3.98e-16	8	Cox20	Cox20	0.413494	0.267472	0.424449	0.471203	0.478718	0.366805	0.484899	0.133339	0.649002	0.260763	0.372809	0.438104	0.528859
2.15e-20	0.255472	0.681	0.352	4.14e-16	8	Klf7	Klf7	0.15934	0.0868312	0.276082	0.483952	0.559866	0.34235	0.195058	0.157778	0.528533	0.407106	1.02488	0.20126	0.590166
2.27e-20	0.305312	0.906	0.718	4.39e-16	8	Mrpl52	Mrpl52	0.81463	0.768982	1.15699	1.15029	1.09123	0.835356	1.01747	0.617028	1.31294	0.634416	1.06409	1.07936	1.07176
2.44e-20	0.565565	0.864	0.553	4.71e-16	8	Anxa5	Anxa5	0.199849	0.131391	1.24964	1.7619	1.58006	1.36515	0.693698	0.546295	1.35963	0.314535	1.29031	0.883806	1.63051
2.76e-20	0.368068	0.974	0.879	5.32e-16	8	Ybx1	Ybx1	1.38119	1.47192	2.34794	2.08287	1.69041	2.09468	2.34749	0.941694	2.24363	1.42147	2.3206	1.94041	2.05998
2.79e-20	0.323553	0.826	0.546	5.38e-16	8	Thoc7	Thoc7	0.498281	0.357409	0.474373	0.793617	0.667472	0.409908	0.667817	0.315362	0.846641	0.233389	0.686582	0.553911	0.819729
2.95e-20	0.297674	0.826	0.577	5.69e-16	8	Bcap31	Bcap31	0.463322	0.478351	0.594109	0.859151	0.815103	0.571236	0.69406	0.242243	0.901274	0.339239	0.668051	0.564675	0.723109
3.18e-20	0.310887	0.923	0.806	6.13e-16	8	Atp5d	Atp5d	1.17047	1.06901	1.46295	1.52682	1.39808	1.2091	1.5452	0.634611	1.61045	0.585893	1.25195	1.44315	1.64809
3.53e-20	2.54967	0.553	0.279	6.82e-16	8	Gkn3	Gkn3	0.240368	0.220386	0.14323	0.117959	0.122348	0.204214	0.119861	1.88498	1.04361	0.352478	0.180076	0.119561	0.0960689
4.68e-20	0.25499	0.711	0.401	9.02e-16	8	2610507B11Rik	2610507B11Rik	0.173206	0.166573	0.441742	0.328822	0.34442	0.801671	0.303449	0.199291	0.543655	0.261157	0.42552	0.190702	0.266653
7.44e-20	0.27675	0.817	0.532	1.43e-15	8	Ubald2	Ubald2	0.561081	0.434441	0.412565	0.377624	0.408448	0.59622	0.756237	0.42439	0.830135	0.413238	0.855988	0.490856	0.449822
9.77e-20	0.313811	0.817	0.511	1.88e-15	8	Fkbp2	Fkbp2	0.17029	0.225411	0.812829	0.683057	0.749931	0.813934	1.08283	0.387918	0.851296	0.200742	0.489944	0.579699	0.501115
1.06e-19	0.287612	0.787	0.501	2.04e-15	8	Timm8b	Timm8b	0.278692	0.269574	0.604147	0.736202	0.652461	0.532012	0.550121	0.230177	0.750484	0.339987	0.47304	0.488295	0.674356
1.16e-19	0.268218	0.834	0.499	2.25e-15	8	Tmbim4	Tmbim4	0.216119	0.315277	0.636451	0.594883	0.532681	0.599287	0.504864	0.277501	0.732867	0.453737	0.596038	0.619928	0.448747
1.39e-19	0.294868	0.94	0.868	2.67e-15	8	Gng5	Gng5	1.30888	1.16807	2.05103	1.87574	1.79713	2.1144	1.63587	1.02258	2.00259	1.97204	1.92435	1.69127	1.99839
2.05e-19	0.38605	0.945	0.818	3.95e-15	8	Myl12b	Myl12b	1.30953	1.17876	1.43156	1.20794	1.07929	1.04346	1.20989	0.497309	1.63834	1.4319	1.52736	1.62153	0.863303
2.8e-19	0.267983	0.838	0.543	5.39e-15	8	Stub1	Stub1	0.356038	0.337959	0.487444	0.776511	0.767634	0.570502	0.651672	0.394241	0.817197	0.336437	0.740982	0.507794	0.824086
3.92e-19	0.294948	0.915	0.8	7.57e-15	8	Atp5a1	Atp5a1	1.07615	0.981116	1.4612	1.32897	1.08505	1.24312	1.51726	0.806163	1.53713	0.736406	1.29714	1.2662	1.61425
4.1e-19	0.301338	0.783	0.48	7.9e-15	8	Rpn1	Rpn1	0.188503	0.144561	0.697051	0.763792	0.733214	0.575892	0.727995	0.426431	0.755998	0.16981	0.610465	0.355427	0.448579
5.52e-19	0.277029	0.843	0.498	1.06e-14	8	Kdelr1	Kdelr1	0.246462	0.201074	0.509841	0.990754	0.901277	0.561768	0.549297	0.346869	0.770837	0.206401	0.621235	0.501303	0.623224
5.8e-19	0.457576	0.889	0.561	1.12e-14	8	Tmem176b	Tmem176b	0.294085	0.0908495	1.94553	2.09019	2.13073	2.59357	1.07694	0.883793	1.83947	0.380146	1.73829	1.23955	1.93562
7.19e-19	0.285493	0.791	0.499	1.39e-14	8	Cib1	Cib1	0.329732	0.504467	0.618246	0.394854	0.391868	0.463247	0.452776	0.216068	0.725096	0.445868	0.452365	0.498779	0.400933
7.78e-19	0.357334	0.936	0.752	1.5e-14	8	Txn1	Txn1	0.797794	0.597232	1.70543	1.76618	1.69662	1.22977	2.02526	0.823639	1.82033	1.67904	1.61849	2.08125	1.99838
7.9e-19	0.31744	0.881	0.673	1.52e-14	8	Tax1bp1	Tax1bp1	0.611233	0.659915	0.809914	0.903851	0.921068	0.713306	0.771308	0.421697	1.12667	0.912951	1.03824	0.994321	1.07658
9.42e-19	0.311183	0.885	0.636	1.82e-14	8	Ndufs6	Ndufs6	0.552264	0.466897	0.88808	0.933486	0.758009	0.671237	0.965088	0.455997	1.03693	0.350606	0.821291	0.735719	1.12584
9.89e-19	0.313226	0.915	0.816	1.91e-14	8	Atp5j	Atp5j	1.1593	0.955125	1.43547	1.6858	1.47492	1.39443	1.68423	0.82144	1.6737	0.98332	1.80623	1.45158	1.72136
1.08e-18	0.288431	0.915	0.742	2.08e-14	8	Arf1	Arf1	0.69476	0.706507	1.26051	1.27279	1.06022	1.14673	1.23838	0.691227	1.35089	0.891175	1.20477	1.1713	1.35224
1.35e-18	0.321984	0.885	0.664	2.6e-14	8	Vcp	Vcp	0.560412	0.444804	1.03476	1.17396	1.09361	0.862801	1.08728	0.777643	1.20802	0.466702	1.1557	1.09423	1.05508
1.46e-18	0.294976	0.877	0.739	2.82e-14	8	Edf1	Edf1	0.934357	0.776682	1.065	1.27049	1.19393	0.989034	1.27558	0.45482	1.34987	0.687507	1.20922	1.38713	1.27884
1.52e-18	0.361811	0.877	0.615	2.93e-14	8	Eno1	Eno1	0.69692	0.518913	1.29674	0.517184	0.418441	0.801575	1.01745	0.116663	1.12038	0.885313	0.697214	0.657897	0.789288
2.18e-18	0.329143	0.945	0.988	4.2e-14	8	mt-Co1	mt-Co1	4.34552	4.44505	4.27873	3.94888	4.08585	4.45593	4.13288	3.94298	4.37076	3.18532	4.11312	4.13182	4.20503
3.29e-18	0.30604	0.911	0.698	6.34e-14	8	Pdia3	Pdia3	0.6659	0.490986	1.28333	1.88582	1.7633	1.31501	1.25113	0.811844	1.49543	0.422515	1.34095	1.23342	1.09533
3.95e-18	0.261041	0.945	0.87	7.61e-14	8	Cox7c	Cox7c	1.47664	1.37304	1.95805	2.04556	1.6265	1.77327	1.95209	1.0087	1.95935	0.839977	1.65312	1.90541	1.92316
4.28e-18	0.301242	0.898	0.769	8.26e-14	8	Ndufa7	Ndufa7	0.960522	0.916965	1.21982	1.37473	1.22632	1.16038	1.11886	0.534605	1.41635	0.85873	1.02496	1.34444	1.46651
5.08e-18	0.365228	0.885	0.649	9.8e-14	8	Tkt	Tkt	0.52726	0.606807	1.57075	0.624173	0.589412	0.903484	1.25343	0.446095	1.20411	0.553001	0.597734	1.08136	0.629116
6.03e-18	0.269583	0.83	0.514	1.16e-13	8	Ptges3	Ptges3	0.341145	0.295662	0.548682	0.700074	0.545726	0.412305	0.797979	0.329102	0.760123	0.249679	0.656376	0.610855	0.726138
6.05e-18	0.256234	0.749	0.442	1.17e-13	8	Ddt	Ddt	0.302503	0.298033	0.340234	0.550928	0.500443	0.308643	0.46861	0.150963	0.594679	0.180948	0.37589	0.510798	0.463716
6.89e-18	0.263103	0.838	0.569	1.33e-13	8	Coa3	Coa3	0.427483	0.358465	0.595483	0.754431	0.668292	0.60772	0.648762	0.30334	0.815414	0.296705	0.677516	0.561316	0.723955
1.14e-17	0.276242	0.838	0.542	2.21e-13	8	Ndufb2	Ndufb2	0.375039	0.30925	0.625352	0.820787	0.673251	0.499862	0.697541	0.322878	0.805811	0.140873	0.599094	0.564117	0.984019
1.37e-17	0.277882	0.855	0.622	2.63e-13	8	Atxn7l3b	Atxn7l3b	0.50383	0.58011	0.620554	1.12499	1.10759	0.722123	0.592857	0.290103	1.01704	0.570581	1.01212	0.634364	0.965336
2.19e-17	0.313052	0.86	0.574	4.22e-13	8	Cstb	Cstb	0.324577	0.231948	1.29566	1.09318	0.930383	1.29509	0.564207	0.39565	1.0908	0.80911	0.537914	0.803253	0.692274
2.55e-17	0.305088	0.919	0.781	4.92e-13	8	Cox7a2	Cox7a2	1.0164	0.879815	1.42677	1.24537	1.12082	1.14632	1.55845	0.559448	1.50238	0.9146	1.39043	1.41643	1.65331
3.27e-17	0.291603	0.868	0.634	6.3e-13	8	Hnrnpab	Hnrnpab	0.5768	0.507413	0.88174	0.867869	0.694443	0.701205	1.32501	0.503599	1.0711	0.416149	0.959427	0.804097	0.844143
5.77e-17	0.586974	0.523	0.262	1.11e-12	8	Meg3	Meg3	0.0508602	0.0756368	0.0507609	2.06065	2.25596	0.0387511	0.152226	1.35206	0.985942	0.0898407	0.0565051	0.0557039	1.2173
7.91e-17	0.504111	0.834	0.611	1.53e-12	8	Neat1	Neat1	0.387744	0.307963	0.962486	0.911474	1.04699	1.02117	0.539704	1.44274	1.23396	1.68439	0.749311	0.829565	0.99238
9.28e-17	0.268274	0.86	0.652	1.79e-12	8	Phb2	Phb2	0.647986	0.719783	0.764742	0.794154	0.598794	0.602886	0.886057	0.376908	0.985863	0.315653	0.785916	0.724563	0.799916
1.01e-16	0.292481	0.83	0.556	1.94e-12	8	Cct3	Cct3	0.515333	0.444694	0.542273	0.688762	0.603409	0.453575	0.746222	0.274594	0.8256	0.157846	0.695841	0.57543	0.788171
1.04e-16	0.256439	0.843	0.548	2e-12	8	Eny2	Eny2	0.429858	0.401443	0.483828	0.818808	0.695312	0.408363	0.803319	0.415241	0.81253	0.240782	0.740109	0.508258	0.547538
1.06e-16	0.267275	0.843	0.587	2.05e-12	8	Gabarapl2	Gabarapl2	0.64554	0.445588	0.495301	0.728104	0.63938	0.468993	0.642982	0.316441	0.878427	0.390304	0.852124	0.826888	0.748716
1.33e-16	0.270703	0.826	0.506	2.56e-12	8	Arl1	Arl1	0.24071	0.25792	0.531216	1.25318	1.09008	0.414848	0.5917	0.310004	0.799889	0.221413	0.622396	0.423528	0.83827
2.56e-16	0.250495	0.596	0.33	4.93e-12	8	Cat	Cat	0.12122	0.168359	0.331202	0.237071	0.284004	0.376366	0.227785	0.187463	0.421877	0.0719685	0.252732	0.452271	0.179976
4.17e-16	0.259879	0.787	0.524	8.03e-12	8	Mrpl14	Mrpl14	0.33936	0.274725	0.637844	0.577157	0.547166	0.611532	0.583717	0.212875	0.73018	0.253793	0.547009	0.781532	0.638146
8.67e-16	0.341983	0.928	0.981	1.67e-11	8	mt-Cytb	mt-Cytb	3.71881	3.9473	3.36932	4.04378	4.03164	3.69979	3.6108	3.48653	3.8906	2.66339	3.93458	3.22321	4.37043
1.01e-15	0.344572	0.919	0.721	1.95e-11	8	Uqcr10	Uqcr10	0.762017	0.662827	1.29559	1.20397	1.02928	1.0658	1.36978	0.616273	1.3474	0.528475	1.08675	1.13954	1.38753
1.65e-15	0.299611	0.834	0.563	3.18e-11	8	Pdap1	Pdap1	0.438624	0.356369	0.585043	0.892958	0.695961	0.5189	0.843142	0.344771	0.864658	0.315614	0.786967	0.662118	0.84459
1.89e-15	0.346632	0.6	0.336	3.65e-11	8	Fabp5	Fabp5	0.163643	0.0507397	0.7304	0.168515	0.234463	0.535911	0.728559	0.393941	0.720535	0.312079	1.33629	0.973383	0.534085
2.72e-15	0.259646	0.885	0.639	5.24e-11	8	Cyb5a	Cyb5a	0.656025	0.287908	0.791806	1.43938	1.64929	0.967008	0.764113	0.534859	1.17891	0.292412	1.37088	1.02085	1.00053
3.73e-15	0.253383	0.86	0.686	7.19e-11	8	Ubxn1	Ubxn1	0.661404	0.595851	0.940839	0.902159	0.761064	0.907668	0.914775	0.352636	1.07688	0.720121	1.00452	1.0921	1.08092
4.48e-15	0.265105	0.86	0.691	8.63e-11	8	Tbca	Tbca	0.809148	0.616666	1.05243	1.01966	0.918406	0.920073	0.86307	0.374465	1.14491	0.383294	0.98277	1.33379	1.00033
6.51e-15	0.275907	0.864	0.715	1.26e-10	8	Ndufb9	Ndufb9	0.765473	0.612216	1.11313	1.39585	1.17013	0.936551	1.21922	0.527502	1.26812	0.760663	1.16768	1.12521	1.57693
8.49e-15	0.27392	0.911	0.77	1.64e-10	8	Calr	Calr	0.817228	0.950528	1.70555	2.0011	1.89842	1.63723	1.56639	0.913138	1.72408	0.634244	1.50347	1.48393	1.51799
2.46e-14	0.298587	0.885	0.683	4.74e-10	8	Mrfap1	Mrfap1	0.562767	0.534816	1.02775	1.4432	1.17522	1.08597	1.09701	0.498892	1.22194	0.650606	1.14876	0.87404	1.45106
3.04e-14	0.258941	0.872	0.589	5.86e-10	8	Cbx3	Cbx3	0.662588	0.529498	0.451441	0.900239	0.708545	0.415664	1.13155	0.348615	0.921699	0.200085	0.854311	0.542494	0.811345
3.26e-14	0.32365	0.902	0.774	6.29e-10	8	Aldoa	Aldoa	0.988726	0.873417	1.48864	1.31261	1.34465	0.932557	1.10883	0.818326	1.48727	1.1716	1.10251	1.14292	1.79622
3.52e-14	0.520912	0.911	0.726	6.8e-10	8	S100a10	S100a10	1.41029	0.957624	1.67806	1.54942	1.73865	0.942995	1.51481	0.613238	1.77437	0.292227	1.57532	0.879129	0.680007
4.17e-14	0.280232	0.872	0.636	8.03e-10	8	Ndufc2	Ndufc2	0.497856	0.410398	1.02499	1.1361	0.856473	0.916985	0.998899	0.375717	1.05556	0.227306	1.10455	0.967621	0.995737
1.13e-13	0.25345	0.936	0.752	2.19e-09	8	Mif	Mif	1.09746	1.00194	1.1818	1.28654	1.01681	0.786314	1.44791	0.822687	1.41427	0.747405	0.724216	0.843299	1.27605
1.59e-13	0.328372	0.396	0.191	3.06e-09	8	Plaur	Plaur	0.0161359	0.125701	0.360771	0.284576	0.131931	0.0703292	0.100644	0.0859729	0.313046	0.272794	0.184163	0.0582884	0.0441797
2.17e-13	0.267718	0.889	0.544	4.18e-09	8	Ctsl	Ctsl	0.185542	0.164548	0.982788	2.40647	2.88844	1.83456	0.416657	1.4286	1.44993	0.469133	1.50527	0.475691	1.38636
6.35e-13	0.289946	0.936	0.979	1.22e-08	8	mt-Nd4	mt-Nd4	3.28142	3.51565	3.21593	3.39756	3.39807	3.54307	3.12203	2.90168	3.46582	2.3577	3.41671	2.87404	3.82085
7.48e-13	0.285004	0.698	0.433	1.44e-08	8	Smpdl3a	Smpdl3a	0.461381	0.128054	0.982796	0.264554	0.489731	0.641482	0.349341	0.257453	0.684389	0.290825	0.34054	0.435813	0.138241
1e-12	0.338217	0.851	0.603	1.93e-08	8	Rtn4	Rtn4	0.322304	0.309134	1.04362	1.12311	0.988481	1.18428	0.669106	0.486651	1.05741	0.646098	0.970752	0.993844	1.12122
1.05e-11	0.258612	0.936	0.817	2.03e-07	8	Atp5j2	Atp5j2	1.20767	0.918812	1.66915	1.58827	1.3704	1.41627	1.69676	0.733731	1.63073	0.935058	1.50498	1.54953	1.70508
4.33e-11	0.270981	0.932	0.881	8.36e-07	8	Clic1	Clic1	1.52774	1.65411	1.86752	1.56489	1.44471	1.86822	1.97915	0.741656	1.90802	1.43398	1.84055	1.96067	1.37062
8.9e-11	0.251385	0.813	0.579	1.72e-06	8	Psmc3	Psmc3	0.429425	0.357817	0.687346	0.788006	0.673465	0.642476	0.865052	0.325417	0.816538	0.22625	0.804744	0.682371	0.941491
5.97e-10	0.251375	0.923	0.83	1.15e-05	8	Elob	Elob	1.24557	0.992111	1.45244	2.00153	1.77844	1.38782	1.69067	0.722424	1.69688	1.26095	1.55588	1.61394	1.989
1.81e-09	2.27246	0.268	0.128	3.49e-05	8	Tff1	Tff1	0.108405	0.129922	0.0790475	0.0497187	0.043597	0.0822193	0.0592676	0.463483	0.365488	0.16328	0.0862073	0.068629	0.0572602
7.18e-09	0.923632	0.54	0.381	0.000138513	8	Trf	Trf	0.0838696	0.0693302	1.66523	0.173571	0.536317	2.69359	0.595536	0.788148	1.12306	0.524743	0.241275	0.293182	0.0665031
7.51e-09	0.484641	0.43	0.284	0.000144868	8	Xist	Xist	0.446872	0.529683	0.575007	0.713925	0.701924	0.755857	0.627937	0.585669	0.989439	0.275139	0.8777	0.526802	0.68034
9.04e-07	0.409414	0.298	0.166	0.0174266	8	Ggct	Ggct	0.120192	0.184633	0.0968908	0.0821131	0.114502	0.0509876	0.137102	0.0654542	0.237439	0.172347	0.139917	0.10272	0.0334825
1.14e-06	0.505487	0.732	0.498	0.0219659	8	Nupr1	Nupr1	0.262332	0.280833	0.537438	1.44986	1.28743	0.780404	0.269793	1.96806	0.897933	0.432053	0.223529	0.214968	0.516633
2.23e-06	0.798939	0.511	0.344	0.0429141	8	Ecm1	Ecm1	0.120566	0.0251369	0.499235	0.705738	1.0462	0.726972	0.179429	0.195444	0.62493	0.127692	0.396636	0.0369557	0.966357
3.68e-06	0.40227	0.583	0.413	0.0709626	8	Anxa1	Anxa1	0.0723519	0.0678359	0.78309	1.37576	1.45747	0.378792	0.439088	0.269711	0.752651	0.472848	0.493213	0.515121	1.48727

## Sheet: Excel Table S6
		Table 0: Patient Demographics by TMA	IPMN TMA (N=140)
		Age at Diagnosis	68.3	(10.1)
		Sex - Male	82	(59%)
		Body Mass Index(BMI)	27.6	(5.0)
		Obesity (BMI ≥ 30)	27	(24%)
		Patient Reported Diabetes	34	(24%)
		Patient Reported Pancreatitis	60	(58%)
		Vital Status - Deceased	45	(32%)
